# Supplementary material for: γ-Butyrolactone-induced coelimycin synthesis inhibits AtrA-dependent actinorhodin overproduction in Streptomyces coelicolor A3(2)
Source: mBio. 2026 Apr 15;17(5):e00630-26. doi: 10.1128/mbio.00630-26 (PMC13170358; doi:10.1128/mbio.00630-26)
Supplement: Supplemental tables — Tables S6 to S10. [file mbio.00630-26-s0002.xlsx]

## Sheet: Table S6 MSMS
Table S6. Identification of compounds from actinorhodin pathway
nd. - non detected
Columns A to F were used as Skyline transition list for XIC extraction (only for compounds with RT value present; these are compounds confirmed by MS/MS)							MS/MS confirmation
Molecule List Name	Precursor Name	Precursor Formula	Precursor Adduct	Precursor Charge	Precursor RT		Compound type	MS1	MSMS confirmed	MSMS Confirmation Notes	Compound details
Target	epsilon-actinorhodin+2H	C32H26O15	[M+H]	1	14.8		actinorhodin	651.135	Yes	GNPS libraries search
Target	gamma-actinorhodin	C32H22O14	[M+H]	1	16.4		actinorhodin	631.109	Yes	GNPS libraries search
Target	epsilon-actinorhodin	C32H24O15	[M+H]	1	15.12		actinorhodin	649.119	Yes	GNPS libraries search
Target	SEK-4b	C16H14O7	[M+H]	1	10.3		shunt	319.082	Yes	GNPS libraries search
Target	Dehydromutactin	C16H12O5	[M+H]	1	12.13		shunt	285.076	Yes	GNPS libraries search
Target	mutactin	C16H14O6	[M+H]	1			shunt	303.087	No	there is 4 peaks found for this MS1, but only two of them with MS/MS (11.4 min and 13.95 min); by MS/MS cannot be confirmed as mutactin; MS/MS spectra for mutactin available in literature (doi.org/10.1002/cbic.202200757; figure S37)
Target	SEK34	C16H14O6	[M+H]	1	nd.		shunt	303.087	No	there is 4 peaks found for this MS1, but only two of them with MS/MS (11.4 min and 13.95 min); by MS/MS cannot be confirmed as Sek34; MS/MS spectra for Sek34 available in literature (doi.org/10.1002/cbic.202200757; figure S36)
Target	ACPL	C32H26O10	[M+H]	1	nd.		shunt	571.164	No	not found in MS1; MS/MS spectra not available in literature	https://doi.org/10.1021/acssynbio.5c00601; figure 3
Target	DDHK	C16H16O5	[M+H]	1	11.8		intermediate	289.108	Yes	doi.org/10.1002/cbic.202200757; figure S33	6-deoxydihydrokalafungin
Target	(S)-DNPA	C16H14O5	[M+H]	1	nd.		intermediate	287.092	No	5 peaks for this MS1; MS/MS spectra not available in literature; cannot confirm by MS/MS even when comparing to DDHK spectra (lookin for similarities)	4-dihydro-9-hydroxy-1-methyl-10-oxo-3H-naphtho-[2,3-c]-pyran-3-(S)-acetic acid
Target	DMAC	C16H10O6	[M+H]	1	nd.		intermediate	299.056	No	not found in MS1; MS/MS spectra available in literature	3,8-dihydroxy-1-methylanthraquinone-2-carboxylic acid
Target	T3HN	C16H10O7	[M+H]	1	nd.		intermediate	315.05	No	not found in MS1	https://doi.org/10.1021/acssynbio.5c00601; figure 3
Target	T4HN	C16H10O8	[M+H]	1	nd.		intermediate	331.045	No	not found in MS1	https://doi.org/10.1021/acssynbio.5c00601; figure 3
Target	bicyclic intermediate	C16H14O6	[M+H]	1	nd.		intermediate	303.087	No	there is 4 peaks found for this MS1, but only two of them with MS/MS (11.4 min and 13.95 min); no MS/MS spectra in literature; cannot confirm by MS/MS	https://doi.org/10.1021/acssynbio.5c00601; figure 3

## Sheet: Table S7 ΔatrA quantified
Table S7. Proteomic comparison I - ΔatrA vs M145 strain at 50 h timepoint – all quantified proteins with at least 1 unique peptide
																		Normalized abundance						Raw abundance
																		M145 – 50h			ΔatrA – 50h			M145 – 50h			ΔatrA – 50h
Accession	Gene names (ordered locus)	Gene names (primary)	Protein name/description	ΔatrA/M145 normalized mean abundance RATIO	M145 normalized mean abundance	ΔatrA normalized mean abundance	Peptide count	Unique peptides	Confidence score	Anova (p)	q Value	Max fold change	Power	Highest mean condition	Lowest mean condition	Mass	Description	250404_ZCHB_BBE_2	250404_ZCHB_BBE_3	250404_ZCHB_BBE_4	250404_ZCHB_BBE_9	250404_ZCHB_BBE_10	250404_ZCHB_BBE_12	250404_ZCHB_BBE_2	250404_ZCHB_BBE_3	250404_ZCHB_BBE_4	250404_ZCHB_BBE_9	250404_ZCHB_BBE_10	250404_ZCHB_BBE_12
Q93IY5	SCO5100		GntR-family regulatory protein	3.69807e-07	2704.11	0.001	3	1	14.2421	3.77102e-08	2.5047e-05	Infinity	1	M145	P332	27021.8	GntR-family regulatory protein OS=Streptomyces coelicolor (strain ATCC BAA-471 / A3(2) / M145) OX=100226 GN=SCO5100 PE=4 SV=1	2648.37	3090.13	2373.83	0	0	0	3718.26	3932.81	3075.59	0	0	0
Q9KYF2	SCO4118	atrA	TetR-family transcriptional regulator	0.0745851	6803.45	507.436	11	8	80.2768	2.32527e-06	0.000772219	13.4075	1	M145	P332	29923.5	TetR-family transcriptional regulator OS=Streptomyces coelicolor (strain ATCC BAA-471 / A3(2) / M145) OX=100226 GN=SCO4118 PE=4 SV=1	7546.24	6674.01	6190.11	537.628	491.129	493.553	10594.8	8494	8020.05	520.246	491.129	449.937
Q02054	SCO5089		Actinorhodin polyketide synthase acyl carrier protein (ACP) (actI ORF3)	0.144304	18113.3	2613.82	8	5	86.6131	5.13332e-06	0.000852385	6.9298	1	M145	P332	9248.31	Actinorhodin polyketide synthase acyl carrier protein OS=Streptomyces coelicolor (strain ATCC BAA-471 / A3(2) / M145) OX=100226 GN=SCO5089 PE=1 SV=1	16121.6	19383	18835.3	2592.18	2684.53	2564.76	22634.4	24668.7	24403.4	2508.37	2684.53	2338.11
Q9L2G7	SCO2516		Secreted protein	0.191793	3471.67	665.842	7	3	50.4167	4.29948e-06	0.000852385	5.21395	1	M145	P332	53139.1	Secreted protein OS=Streptomyces coelicolor (strain ATCC BAA-471 / A3(2) / M145) OX=100226 GN=SCO2516 PE=4 SV=1	3231.26	3497.49	3686.25	683.77	627.68	686.077	4536.63	4451.25	4775.99	661.663	627.68	625.447
Q7AKH7	SCO5080	actVA5	Hydrolase	0.270019	14154.8	3822.08	16	8	118.068	7.06672e-06	0.00093874	3.70344	1	M145	P332	39833.1	Hydrolase OS=Streptomyces coelicolor (strain ATCC BAA-471 / A3(2) / M145) OX=100226 GN=actVA5 PE=4 SV=1	13429.2	13812.5	15222.9	3763.19	3978.87	3724.17	18854.3	17579.1	19723.1	3641.52	3978.87	3395.06
Q02055	SCO5090		Actinorhodin polyketide synthase bifunctional cyclase/dehydratase (ACTVII) (actI ORF4)	0.152909	4254.97	650.622	9	5	58.994	1.16122e-05	0.00128547	6.53985	1	M145	P332	34665.1	Actinorhodin polyketide synthase bifunctional cyclase/dehydratase OS=Streptomyces coelicolor (strain ATCC BAA-471 / A3(2) / M145) OX=100226 GN=SCO5090 PE=4 SV=1	3869.02	4335.66	4560.24	616.501	718.132	617.234	5432.03	5517.98	5908.36	596.569	718.132	562.688
Q7AKH8	SCO5079	actVA4	Rhodanese domain-containing protein	0.0826057	7291.42	602.313	16	8	148.953	1.35977e-05	0.00129022	12.1057	1	M145	P332	32102.4	Rhodanese domain-containing protein OS=Streptomyces coelicolor (strain ATCC BAA-471 / A3(2) / M145) OX=100226 GN=actVA4 PE=4 SV=1	6523.34	7662.14	7688.79	690.498	594	522.441	9158.66	9751.59	9961.77	668.173	594	476.272
Q9F2X8	SCO4583		Polyprenyl diphosphate synthase	12.5537	2298.86	28859.3	16	8	110.186	1.55583e-05	0.00129172	12.5537	1	P332	M145	35892.8	Polyprenyl diphosphate synthase OS=Streptomyces coelicolor (strain ATCC BAA-471 / A3(2) / M145) OX=100226 GN=SCO4583 PE=3 SV=1	2743.11	2166.32	1987.16	30175	29422.1	26980.9	3851.28	2757.07	2574.62	29199.4	29422.1	24596.6
Q9X826	SCO6059		Indole-3-glycerol phosphate synthase	3.46009	2384.18	8249.48	12	7	112.739	2.15036e-05	0.00158696	3.46009	1	P332	M145	19653.1	Indole-3-glycerol phosphate synthase OS=Streptomyces coelicolor (strain ATCC BAA-471 / A3(2) / M145) OX=100226 GN=SCO6059 PE=4 SV=1	2630.88	2301.6	2220.07	8380.88	8391.71	7975.85	3693.71	2929.24	2876.37	8109.92	8391.71	7271.02
Q9S6U0	SCO3886		Partitioning or sporulation protein	4.684e-06	213.493	0.001	3	1	15.5951	3.76011e-05	0.00208551	Infinity	1	M145	P332	29268.3	Partitioning or sporulation protein OS=Streptomyces coelicolor (strain ATCC BAA-471 / A3(2) / M145) OX=100226 GN=SCO3886 PE=4 SV=1	126.785	346.334	167.359	0	0	0	178.004	440.779	216.834	0	0	0
Q02062	SCO5088		Actinorhodin polyketide putative beta-ketoacyl synthase 2 (EC 2.3.1.-) (actI ORF2)	0.192102	6524	1253.28	11	7	83.2131	3.22772e-05	0.00208551	5.20556	1	M145	P332	42549.9	Actinorhodin polyketide putative beta-ketoacyl synthase 2 OS=Streptomyces coelicolor (strain ATCC BAA-471 / A3(2) / M145) OX=100226 GN=SCO5088 PE=1 SV=1	6192.44	6404.94	6974.61	1438.91	1159.73	1161.18	8694.07	8151.55	9036.47	1392.39	1159.73	1058.57
Q9Z4X5	SCO3231	cdaPS2	CDA peptide synthetase II	1.3981	7578.9	10596.1	135	55	942.153	3.76787e-05	0.00208551	1.3981	1	P332	M145	394662	CDA peptide synthetase II OS=Streptomyces coelicolor (strain ATCC BAA-471 / A3(2) / M145) OX=100226 GN=cdaPS2 PE=4 SV=1	7406.1	7614.4	7716.18	10361.2	10644.6	10782.3	10398	9690.83	9997.26	10026.2	10644.6	9829.48
Q9RJX8	SCO1192		DUF779 domain-containing protein	1.14567	4069.97	4662.85	4	3	26.3271	6.25505e-05	0.00319584	1.14567	1	P332	M145	13541.4	DUF779 domain-containing protein OS=Streptomyces coelicolor (strain ATCC BAA-471 / A3(2) / M145) OX=100226 GN=SCO1192 PE=4 SV=1	4102.84	4030.75	4076.32	4711.78	4658.27	4618.51	5760.31	5129.92	5281.38	4559.44	4658.27	4210.36
Q9RJM5	SCO0506	nadE	NH(3)-dependent NAD(+) synthetase (EC 6.3.1.5)	1.29929	22000.2	28584.6	11	8	103.406	8.35828e-05	0.00370103	1.29929	1	P332	M145	29754.7	NH(3)-dependent NAD(+) synthetase OS=Streptomyces coelicolor (strain ATCC BAA-471 / A3(2) / M145) OX=100226 GN=nadE PE=3 SV=1	21782.6	22128.9	22089.1	28599.2	27820.9	29333.8	30582.4	28163.4	28619.2	27674.6	27820.9	26741.5
Q9RKL2	SCO4070		N,N-dimethylformamidase beta subunit-like C-terminal domain-containing protein	2.18034	4387.84	9567.01	12	7	98.0054	8.24261e-05	0.00370103	2.18034	1	P332	M145	55876.2	N_N-dimethylformamidase beta subunit-like C-terminal domain-containing protein OS=Streptomyces coelicolor (strain ATCC BAA-471 / A3(2) / M145) OX=100226 GN=SCO4070 PE=4 SV=1	4561.27	4288.51	4313.75	9639.46	8819.55	10242	6403.93	5457.98	5589	9327.8	8819.55	9336.91
Q9K3M1	SCO1039		ROK family regulatory protein	0.75071	2418.62	1815.69	10	7	64.8276	0.000108357	0.00404173	1.33207	1	M145	P332	41831.7	ROK family regulatory protein OS=Streptomyces coelicolor (strain ATCC BAA-471 / A3(2) / M145) OX=100226 GN=SCO1039 PE=4 SV=1	2424.03	2484.78	2347.06	1796.66	1848.45	1801.95	3403.29	3162.38	3040.91	1738.57	1848.45	1642.71
Q9K3F2	SCO1289		GntR-family regulatory protein	0.458222	1689.8	774.305	9	4	46.5632	0.000109082	0.00404173	2.18235	1	M145	P332	52990.9	GntR-family regulatory protein OS=Streptomyces coelicolor (strain ATCC BAA-471 / A3(2) / M145) OX=100226 GN=SCO1289 PE=3 SV=1	1723.15	1615	1731.27	780.455	832.56	709.9	2419.27	2055.4	2243.07	755.222	832.56	647.165
Q9AK89	SCO1373		Glutamate--cysteine ligase	1.72124	1400.05	2409.82	7	2	36.2636	0.000109533	0.00404173	1.72124	1	P332	M145	56235.9	Glutamate--cysteine ligase OS=Streptomyces coelicolor (strain ATCC BAA-471 / A3(2) / M145) OX=100226 GN=SCO1373 PE=4 SV=1	1492.28	1383.3	1324.56	2429.83	2429.9	2369.74	2095.14	1760.53	1716.13	2351.27	2429.9	2160.32
Q7AKQ4	SCO1646	pup	Prokaryotic ubiquitin-like protein Pup (Bacterial ubiquitin-like modifier)	6.28612e-05	15.9081	0.001	2	1	26.4206	0.000124335	0.00425609	Infinity	1	M145	P332	7976.43	Prokaryotic ubiquitin-like protein Pup OS=Streptomyces coelicolor (strain ATCC BAA-471 / A3(2) / M145) OX=100226 GN=pup PE=3 SV=1	9.99977	15.3779	22.3465	0	0	0	14.0395	19.5714	28.9527	0	0	0
Q9KZN7	SCO1395		MutT-like protein	0.190279	6740.45	1282.57	7	2	44.3557	0.000128157	0.00425609	5.25543	1	M145	P332	15108.2	MutT-like protein OS=Streptomyces coelicolor (strain ATCC BAA-471 / A3(2) / M145) OX=100226 GN=SCO1395 PE=4 SV=1	6217.82	6540.93	7462.61	1039.38	1394.22	1414.11	8729.7	8324.62	9668.73	1005.78	1394.22	1289.15
Q9EWX1	SCO1755		Transferase	3.52633e-06	283.581	0.001	4	1	21.9236	0.000146362	0.0046292	Infinity	1	M145	P332	29624.5	Transferase OS=Streptomyces coelicolor (strain ATCC BAA-471 / A3(2) / M145) OX=100226 GN=SCO1755 PE=4 SV=1	100.805	385.997	363.94	0	0	0	141.528	491.257	471.53	0	0	0
Q9X9Z1	SCO1801		Two component response regulator	0.392475	3003.27	1178.71	10	3	67.5659	0.000164738	0.00497357	2.54793	1	M145	P332	22679	Two component response regulator OS=Streptomyces coelicolor (strain ATCC BAA-471 / A3(2) / M145) OX=100226 GN=SCO1801 PE=4 SV=1	2697.03	2944.25	3368.53	1129.39	1203.57	1203.17	3786.58	3747.14	4364.35	1092.88	1203.57	1096.84
Q9Z597	SCO6205		Dehydrogenase	0.552308	7078.98	3909.78	16	7	125.409	0.000203787	0.00533678	1.81058	1	M145	P332	30221.8	Dehydrogenase OS=Streptomyces coelicolor (strain ATCC BAA-471 / A3(2) / M145) OX=100226 GN=SCO6205 PE=4 SV=1	7605.21	6941.86	6689.87	4025.36	3987.83	3716.15	10677.6	8834.89	8667.56	3895.21	3987.83	3387.75
Q9AJX4	SCO1803		Oxidoreductase	0.345013	15737.3	5429.56	11	9	125.181	0.000216012	0.00533678	2.89844	1	M145	P332	23789.2	Oxidoreductase OS=Streptomyces coelicolor (strain ATCC BAA-471 / A3(2) / M145) OX=100226 GN=SCO1803 PE=3 SV=1	13917.7	15966.8	17327.3	5133.26	5133.56	6021.86	19540.2	20321	22449.7	4967.3	5133.56	5489.7
Q9KXW1	SCO4280		Reductase	0.590014	4817.16	2842.19	8	5	63.6443	0.000224978	0.00533678	1.69487	1	M145	P332	21285.2	Reductase OS=Streptomyces coelicolor (strain ATCC BAA-471 / A3(2) / M145) OX=100226 GN=SCO4280 PE=4 SV=1	4756.33	4660.34	5034.8	2699	2793.07	3034.51	6677.81	5931.21	6523.21	2611.74	2793.07	2766.35
Q9L2L6	SCO2531		Beta-glucosidase (EC 3.2.1.21)	0.492937	1185.01	584.135	4	3	21.0702	0.000219507	0.00533678	2.02866	1	M145	P332	49174.4	Beta-glucosidase OS=Streptomyces coelicolor (strain ATCC BAA-471 / A3(2) / M145) OX=100226 GN=SCO2531 PE=3 SV=1	1172.23	1201.19	1181.62	628.651	522.994	600.761	1645.78	1528.75	1530.93	608.326	522.994	547.671
Q9XAB9	SCO1937	zwf	Glucose-6-phosphate 1-dehydrogenase (G6PD) (EC 1.1.1.49)	1.27682	6227.97	7951.99	30	8	185.761	0.000187651	0.00533678	1.27682	1	P332	M145	56606.8	Glucose-6-phosphate 1-dehydrogenase OS=Streptomyces coelicolor (strain ATCC BAA-471 / A3(2) / M145) OX=100226 GN=zwf PE=3 SV=1	6236.11	6391.67	6056.13	7880.16	7866	8109.8	8755.38	8134.67	7846.46	7625.38	7866	7393.13
Q9XAQ5	SCO4563	nuoB1	NADH-quinone oxidoreductase subunit B 1 (EC 7.1.1.-) (NADH dehydrogenase I subunit B 1) (NDH-1 subunit B 1)	1.38246	8316.79	11497.6	18	8	138.263	0.00019856	0.00533678	1.38246	1	P332	M145	20016.6	NADH-quinone oxidoreductase subunit B 1 OS=Streptomyces coelicolor (strain ATCC BAA-471 / A3(2) / M145) OX=100226 GN=nuoB1 PE=3 SV=1	8485.41	8434.7	8030.27	11101	11751.3	11640.5	11913.4	10734.8	10404.2	10742.1	11751.3	10611.8
Q9L0Z5	SCO1464	rpe	Ribulose-phosphate 3-epimerase (EC 5.1.3.1)	0.683929	9913.47	6780.11	6	5	45.0643	0.000249722	0.00555018	1.46214	1	M145	P332	24308.8	Ribulose-phosphate 3-epimerase OS=Streptomyces coelicolor (strain ATCC BAA-471 / A3(2) / M145) OX=100226 GN=rpe PE=3 SV=1	9962.61	10148.4	9629.42	6897.06	6427.7	7015.57	13987.3	12915.8	12476.1	6674.07	6427.7	6395.6
Q9RJ63	SCO1638	fkbP	Peptidyl-prolyl cis-trans isomerase (EC 5.2.1.8)	0.0731329	12192.9	891.699	5	2	45.0309	0.000250687	0.00555018	13.6737	1	M145	P332	13015.7	Peptidyl-prolyl cis-trans isomerase OS=Streptomyces coelicolor (strain ATCC BAA-471 / A3(2) / M145) OX=100226 GN=fkbP PE=3 SV=1	14983	12608.2	8987.38	700.714	1163.46	810.926	21035.8	16046.5	11644.3	678.059	1163.46	739.263
Q02059	SCO5087		Actinorhodin polyketide putative beta-ketoacyl synthase 1 (EC 2.3.1.-) (actI ORF1)	0.302793	11451.5	3467.43	25	9	169.196	0.00030179	0.00646607	3.30258	1	M145	P332	49504.2	Actinorhodin polyketide putative beta-ketoacyl synthase 1 OS=Streptomyces coelicolor (strain ATCC BAA-471 / A3(2) / M145) OX=100226 GN=SCO5087 PE=1 SV=2	11126.2	11547.9	11680.3	2850.08	4044.39	3507.83	15621	14697	15133.2	2757.93	4044.39	3197.83
Q9ADD7	SCO5074		Dehydratase	0.0856547	27110.9	2322.18	11	9	114.78	0.000330511	0.00649741	11.6748	1	M145	P332	23134.2	Dehydratase OS=Streptomyces coelicolor (strain ATCC BAA-471 / A3(2) / M145) OX=100226 GN=SCO5074 PE=4 SV=1	20470	31876.2	28986.5	2578.94	2767.11	1620.48	28739.6	40568.7	37555.6	2495.56	2767.11	1477.28
Q9EWF7	SCO4956	msrA	Peptide methionine sulfoxide reductase MsrA (Protein-methionine-S-oxide reductase) (EC 1.8.4.11) (Peptide-methionine (S)-S-oxide reductase) (Peptide Met(O) reductase)	0.428483	12484.5	5349.4	6	3	65.0881	0.0003326	0.00649741	2.33381	1	M145	P332	19308.4	Peptide methionine sulfoxide reductase MsrA OS=Streptomyces coelicolor (strain ATCC BAA-471 / A3(2) / M145) OX=100226 GN=msrA PE=3 SV=1	13853.5	10966.6	12633.5	5518.98	5048.85	5480.37	19450	13957.1	16368.3	5340.55	5048.85	4996.06
Q9X7W5	SCO6770		DNA-binding protein	0.63219	5261.44	3326.23	10	7	72.3145	0.000319971	0.00649741	1.5818	1	M145	P332	21647.6	DNA-binding protein OS=Streptomyces coelicolor (strain ATCC BAA-471 / A3(2) / M145) OX=100226 GN=SCO6770 PE=4 SV=1	5096.59	5556.15	5131.58	3155.49	3479.76	3343.44	7155.51	7071.3	6648.6	3053.47	3479.76	3047.98
Q7AKN9	SCO2387	fabD	Malonyl CoA-acyl carrier protein transacylase (EC 2.3.1.39)	0.659351	9832.82	6483.29	8	3	55.0161	0.0003458	0.00656228	1.51664	1	M145	P332	32077.7	Malonyl CoA:acyl carrier protein malonyltransferase OS=Streptomyces coelicolor (strain ATCC BAA-471 / A3(2) / M145) OX=100226 GN=fabD PE=4 SV=1	9726.9	9433.36	10338.2	6433.79	6229.03	6787.04	13656.4	12005.8	13394.4	6225.78	6229.03	6187.26
O88026	SCO6670		Glucosidase	0.265657	11628.6	3089.21	24	15	162.116	0.000382968	0.00697303	3.76426	1	M145	P332	47297.7	Glucosidase OS=Streptomyces coelicolor (strain ATCC BAA-471 / A3(2) / M145) OX=100226 GN=SCO6670 PE=3 SV=1	10638.4	11651.6	12595.7	2496.72	3113.07	3657.84	14936.1	14829	16319.3	2416	3113.07	3334.59
Q9KY52	SCO4812		Integral membrane protein	0.000819069	1373.71	1.12516	2	1	11.8683	0.000388442	0.00697303	1220.9	1	M145	P332	28068.9	Integral membrane protein OS=Streptomyces coelicolor (strain ATCC BAA-471 / A3(2) / M145) OX=100226 GN=SCO4812 PE=4 SV=1	1790.52	1189.81	1140.81	3.37549	0	0	2513.85	1514.27	1478.06	3.26636	0	0
Q9L0J3	SCO4672		Secreted protein	0.234358	4752.56	1113.8	8	1	39.073	0.000416694	0.00728334	4.26698	1	M145	P332	61742.7	Secreted protein OS=Streptomyces coelicolor (strain ATCC BAA-471 / A3(2) / M145) OX=100226 GN=SCO4672 PE=3 SV=1	4179.8	5366.19	4711.7	1366.18	1047.03	928.189	5868.36	6829.54	6104.59	1322.01	1047.03	846.163
Q9FC43	SCO7040	gap2	Glyceraldehyde-3-phosphate dehydrogenase (EC 1.2.1.-)	1.21147	4783.93	5795.61	26	9	230.07	0.000496678	0.00734769	1.21147	1	P332	M145	52436.6	Glyceraldehyde-3-phosphate dehydrogenase OS=Streptomyces coelicolor (strain ATCC BAA-471 / A3(2) / M145) OX=100226 GN=gap2 PE=3 SV=1	4848.85	4738.75	4764.19	5942.32	5837.95	5606.55	6807.69	6031	6172.6	5750.2	5837.95	5111.09
Q9FBI9	SCO5169		ATP-binding protein	1.74134	2755	4797.4	12	5	104.724	0.000472445	0.00734769	1.74134	1	P332	M145	10284.7	ATP-binding protein OS=Streptomyces coelicolor (strain ATCC BAA-471 / A3(2) / M145) OX=100226 GN=SCO5169 PE=4 SV=1	2745.85	2900.72	2618.42	4923.87	4393.45	5074.88	3855.12	3691.74	3392.49	4764.67	4393.45	4626.41
Q9F3Q5	SCO7632		GlcNAc-PI de-N-acetylase	1.32603	28499.8	37791.7	12	7	88.5547	0.000497813	0.00734769	1.32603	1	P332	M145	30349.2	GlcNAc-PI de-N-acetylase OS=Streptomyces coelicolor (strain ATCC BAA-471 / A3(2) / M145) OX=100226 GN=SCO7632 PE=4 SV=1	28678.3	28842.9	27978.2	38600.6	38889.3	35885.1	40263.7	36708.3	36249.2	37352.6	38889.3	32713.9
Q9XAJ4	SCO3608		Uncharacterized protein	1.33267	8018.06	10685.4	6	4	36.9032	0.000495299	0.00734769	1.33267	1	P332	M145	17092.9	Uncharacterized protein OS=Streptomyces coelicolor (strain ATCC BAA-471 / A3(2) / M145) OX=100226 GN=SCO3608 PE=4 SV=1	7958.2	8029.54	8066.43	10675.9	10182.4	11197.8	11173.2	10219.2	10451.1	10330.8	10182.4	10208.2
O88061	SCO1601		DUF1844 domain-containing protein	0.448786	3075.84	1380.4	7	3	40.6474	0.000480696	0.00734769	2.22823	1	M145	P332	12644.2	DUF1844 domain-containing protein OS=Streptomyces coelicolor (strain ATCC BAA-471 / A3(2) / M145) OX=100226 GN=SCO1601 PE=4 SV=1	3091.41	2676.52	3459.59	1413.99	1395.42	1331.78	4340.29	3406.4	4482.32	1368.27	1395.42	1214.09
Q9XAQ7	SCO4565	nuoD2	NADH-quinone oxidoreductase subunit D 2 (EC 7.1.1.-) (NADH dehydrogenase I subunit D 2) (NDH-1 subunit D 2)	1.52838	4657.3	7118.12	22	8	159.833	0.000465828	0.00734769	1.52838	1	P332	M145	48443.7	NADH-quinone oxidoreductase subunit D 2 OS=Streptomyces coelicolor (strain ATCC BAA-471 / A3(2) / M145) OX=100226 GN=nuoD2 PE=3 SV=1	4804.6	4542.61	4624.7	7575.66	6669.72	7108.97	6745.57	5781.37	5991.87	7330.73	6669.72	6480.74
Q9Z4Y2	SCO3249		Acyl carrier protein	2.21512	1114.83	2469.47	3	2	21.8233	0.000483748	0.00734769	2.21512	1	P332	M145	8414.44	Acyl carrier protein OS=Streptomyces coelicolor (strain ATCC BAA-471 / A3(2) / M145) OX=100226 GN=SCO3249 PE=4 SV=1	1190.3	1185.83	968.345	2614.86	2313.69	2479.87	1671.16	1509.2	1254.61	2530.32	2313.69	2260.72
O86731	SCO6549		Methyltransferase domain-containing protein	1.81633	14624.4	26562.7	9	7	79.8982	0.000572423	0.00826526	1.81633	1	P332	M145	33586.6	Methyltransferase domain-containing protein OS=Streptomyces coelicolor (strain ATCC BAA-471 / A3(2) / M145) OX=100226 GN=SCO6549 PE=4 SV=1	13669.1	14447.7	15756.3	28597.2	24605.3	26485.7	19191.1	18387.6	20414.2	27672.6	24605.3	24145.1
Q9K4J3	SCO7321		PPM-type phosphatase domain-containing protein	0.360731	4809.8	1735.04	12	4	69.3914	0.000650794	0.00864511	2.77215	0.999999	M145	P332	36460	PPM-type phosphatase domain-containing protein OS=Streptomyces coelicolor (strain ATCC BAA-471 / A3(2) / M145) OX=100226 GN=SCO7321 PE=4 SV=1	3946.28	5625.09	4858.03	1667.81	1787.91	1749.41	5540.5	7159.04	6294.17	1613.89	1787.91	1594.82
Q9ADB3	SCO5355	thrC	Threonine synthase (EC 4.2.3.1)	0.831958	9273.56	7715.22	17	8	128.966	0.000632745	0.00864511	1.20198	0.999999	M145	P332	36770.9	Threonine synthase OS=Streptomyces coelicolor (strain ATCC BAA-471 / A3(2) / M145) OX=100226 GN=thrC PE=3 SV=1	9092.4	9156.02	9572.27	7868.6	7620.3	7656.75	12765.6	11652.9	12402.1	7614.2	7620.3	6980.11
Q9L141	SCO7418		Cytochrome P450-family protein	1.68658	3584.11	6044.9	7	5	41.449	0.000615036	0.00864511	1.68658	0.999999	P332	M145	44988.9	Cytochrome P450-family protein OS=Streptomyces coelicolor (strain ATCC BAA-471 / A3(2) / M145) OX=100226 GN=SCO7418 PE=3 SV=1	3388.37	3877.47	3486.49	6327.9	5645.92	6160.88	4757.21	4934.84	4517.18	6123.32	5645.92	5616.43
Q9K3U3	SCO4402		Uncharacterized protein	1.20209	3797.16	4564.52	8	5	55.2092	0.000639495	0.00864511	1.20209	0.999999	P332	M145	18615.9	Uncharacterized protein OS=Streptomyces coelicolor (strain ATCC BAA-471 / A3(2) / M145) OX=100226 GN=SCO4402 PE=4 SV=1	3696.49	3897.78	3797.21	4621.43	4610.22	4461.9	5189.8	4960.69	4919.76	4472.01	4610.22	4067.6
Q9ADP9	SCO4006		Fatty acid CoA ligase	1.25957	2160.78	2721.66	9	5	56.9977	0.000725606	0.00944991	1.25957	0.999997	P332	M145	60394.7	Fatty acid CoA ligase OS=Streptomyces coelicolor (strain ATCC BAA-471 / A3(2) / M145) OX=100226 GN=SCO4006 PE=4 SV=1	2089.38	2261.57	2131.4	2701.13	2758.19	2705.65	2933.46	2878.29	2761.49	2613.8	2758.19	2466.54
Q9S2W8	SCO2088	murF	UDP-N-acetylmuramoyl-tripeptide--D-alanyl-D-alanine ligase (EC 6.3.2.10) (D-alanyl-D-alanine-adding enzyme)	1.22787	4052.16	4975.53	21	9	151.565	0.000766362	0.00967303	1.22787	0.999996	P332	M145	48968.6	UDP-N-acetylmuramoyl-tripeptide--D-alanyl-D-alanine ligase OS=Streptomyces coelicolor (strain ATCC BAA-471 / A3(2) / M145) OX=100226 GN=murF PE=3 SV=1	3944.1	4140.53	4071.86	5123.15	4829.09	4974.36	5537.44	5269.64	5275.6	4957.51	4829.09	4534.77
Q9X7S9	SCO7271		Ion channel subunit	1.19415	7869.34	9397.19	12	7	89.2832	0.000771864	0.00967303	1.19415	0.999996	P332	M145	34702.2	Ion channel subunit OS=Streptomyces coelicolor (strain ATCC BAA-471 / A3(2) / M145) OX=100226 GN=SCO7271 PE=3 SV=1	7664.41	7966.74	7976.87	9261.6	9265.81	9664.16	10760.7	10139.3	10335	8962.17	9265.81	8810.13
Q9L0P4	SCO4247		LysM domain-containing protein	2.16969	430.321	933.664	4	2	29.1589	0.00080463	0.00971697	2.16969	0.999994	P332	M145	25689.4	LysM domain-containing protein OS=Streptomyces coelicolor (strain ATCC BAA-471 / A3(2) / M145) OX=100226 GN=SCO4247 PE=4 SV=1	446.879	466.526	377.558	1001.35	834.838	964.803	627.41	593.747	489.173	968.977	834.838	879.542
Q93S08	SCO6281		FAD-binding protein	0.601699	10219.3	6148.93	24	18	203.007	0.000792001	0.00971697	1.66196	0.999995	M145	P332	58522.2	FAD-binding protein OS=Streptomyces coelicolor (strain ATCC BAA-471 / A3(2) / M145) OX=100226 GN=SCO6281 PE=3 SV=1	10221.2	10265.6	10171.1	6775.59	6084.04	5587.17	14350.4	13065	13177.9	6556.53	6084.04	5093.42
Q7AKI0	SCO5073		Oxidoreductase	0.55748	10605.8	5912.53	16	10	117.926	0.000851412	0.00989986	1.79379	0.999991	M145	P332	34100.3	Oxidoreductase OS=Streptomyces coelicolor (strain ATCC BAA-471 / A3(2) / M145) OX=100226 GN=SCO5073 PE=4 SV=1	9576.24	11343.2	10898	5658.67	5682.97	6395.96	13444.9	14436.5	14119.8	5475.71	5682.97	5830.74
P0A477	SCO5595	rplS	Large ribosomal subunit protein bL19 (50S ribosomal protein L19)	0.426261	13205.6	5629.04	11	5	86.8076	0.000905769	0.00989986	2.34598	0.999987	M145	P332	13142.2	Large ribosomal subunit protein bL19 OS=Streptomyces coelicolor (strain ATCC BAA-471 / A3(2) / M145) OX=100226 GN=rplS PE=3 SV=1	15152.5	13457.4	11006.9	5824.72	5642.48	5419.92	21273.9	17127.3	14260.8	5636.4	5642.48	4940.96
Q9RK06	SCO0500		DUF5302 domain-containing protein	0.00130773	2221.69	2.90538	2	1	22.4095	0.000905012	0.00989986	764.681	0.999987	M145	P332	8377.15	DUF5302 domain-containing protein OS=Streptomyces coelicolor (strain ATCC BAA-471 / A3(2) / M145) OX=100226 GN=SCO0500 PE=4 SV=1	3202.32	2099.37	1363.38	0	6.64468	2.07147	4496	2671.86	1766.43	0	6.64468	1.88841
Q9F2R9	SCO4470		Phosphoglycerate mutase	1.19326	5611.01	6695.38	11	5	75.5212	0.000866856	0.00989986	1.19326	0.99999	P332	M145	25999.6	Phosphoglycerate mutase OS=Streptomyces coelicolor (strain ATCC BAA-471 / A3(2) / M145) OX=100226 GN=SCO4470 PE=4 SV=1	5669.33	5657.44	5506.27	6927.8	6605.3	6553.03	7959.63	7200.21	7134.05	6703.82	6605.3	5973.93
O54138	SCO5872	kdpE	Transcriptional regulatory protein KdpE	1.27574	2167.07	2764.62	1	1	5.986	0.000909204	0.00989986	1.27574	0.999987	P332	M145	25399.1	Turgor pressure regulator OS=Streptomyces coelicolor (strain ATCC BAA-471 / A3(2) / M145) OX=100226 GN=kdpE PE=4 SV=1	2250.5	2136.28	2114.44	2731.34	2690.65	2871.88	3159.66	2718.83	2739.52	2643.03	2690.65	2618.09
Q9Z5A4	SCO6198		Secreted protein	0.501555	15334.9	7691.31	54	28	474.561	0.00084084	0.00989986	1.9938	0.999992	M145	P332	116719	Secreted protein OS=Streptomyces coelicolor (strain ATCC BAA-471 / A3(2) / M145) OX=100226 GN=SCO6198 PE=4 SV=1	17236	14160.6	14608.2	7921.66	7009.81	8142.47	24199	18022.2	18926.8	7665.54	7009.81	7422.91
O86773	SCO4727	rpsM	Small ribosomal subunit protein uS13 (30S ribosomal protein S13)	1.34294	20043.5	26917.1	11	7	118.811	0.000938254	0.0100514	1.34294	0.999984	P332	M145	14219.3	Small ribosomal subunit protein uS13 OS=Streptomyces coelicolor (strain ATCC BAA-471 / A3(2) / M145) OX=100226 GN=rpsM PE=3 SV=1	20013.7	20993.3	19123.5	27028.8	25923.9	27798.6	28098.9	26718.1	24776.8	26155	25923.9	25342
Q9AK27	SCO4899		SalK	0.0033647	352.094	1.18469	7	1	42.3755	0.000957004	0.0100895	297.204	0.999981	M145	P332	31648	SalK OS=Streptomyces coelicolor (strain ATCC BAA-471 / A3(2) / M145) OX=100226 GN=SCO4899 PE=4 SV=1	438.706	347.36	270.217	0	3.55407	0	615.935	442.084	350.1	0	3.55407	0
Q9K4G3	SCO4175		Uncharacterized protein	0.528422	7220.23	3815.33	4	4	41.5095	0.00100716	0.0104524	1.89243	0.999974	M145	P332	14217	Uncharacterized protein OS=Streptomyces coelicolor (strain ATCC BAA-471 / A3(2) / M145) OX=100226 GN=SCO4175 PE=4 SV=1	7696.9	7003.07	6960.72	4202.06	3898.99	3344.94	10806.3	8912.79	9018.47	4066.2	3898.99	3049.34
Q7AKE6	SCO6637		CBS domain-containing protein	1.36099	8367.03	11387.4	19	9	130.674	0.00103222	0.0105477	1.36099	0.99997	P332	M145	38393.9	CBS domain-containing protein OS=Streptomyces coelicolor (strain ATCC BAA-471 / A3(2) / M145) OX=100226 GN=SCO6637 PE=4 SV=1	8412.9	8616.5	8071.68	10858.8	11252.8	12050.7	11811.6	10966.2	10457.8	10507.7	11252.8	10985.8
Q7AKI2	SCO5071		Hydroxylacyl-CoA dehydrogenase	0.189619	5784.97	1096.94	6	5	61.1771	0.0011897	0.0108655	5.27374	0.999932	M145	P332	16173.2	Hydroxylacyl-CoA dehydrogenase OS=Streptomyces coelicolor (strain ATCC BAA-471 / A3(2) / M145) OX=100226 GN=SCO5071 PE=1 SV=1	5413.81	6081.2	5859.89	1416.53	713.149	1161.13	7600.89	7739.54	7592.21	1370.73	713.149	1058.52
Q9X908	SCO3542	tmk	Thymidylate kinase (EC 2.7.4.9) (dTMP kinase)	0.509768	6704.98	3417.99	27	11	164.255	0.00114503	0.0108655	1.96168	0.999945	M145	P332	115741	Thymidylate kinase OS=Streptomyces coelicolor (strain ATCC BAA-471 / A3(2) / M145) OX=100226 GN=tmk PE=3 SV=1	6179.79	6271.75	7663.41	3454.55	3639.01	3160.4	8676.32	7982.04	9928.89	3342.86	3639.01	2881.11
Q9RD80	SCO0797		Integral membrane protein	1.15597	9387.69	10851.9	13	4	81.5587	0.00119372	0.0108655	1.15597	0.999931	P332	M145	37996.8	Integral membrane protein OS=Streptomyces coelicolor (strain ATCC BAA-471 / A3(2) / M145) OX=100226 GN=SCO0797 PE=4 SV=1	9350.98	9308.02	9504.07	10699.2	10646.6	11210	13128.6	11846.3	12313.7	10353.3	10646.6	10219.4
Q8CJS3	SCO5075	ORF4	Oxidoreductase	0.150757	5921.38	892.691	10	4	72.0599	0.00113926	0.0108655	6.63318	0.999947	M145	P332	31486	Oxidoreductase OS=Streptomyces coelicolor (strain ATCC BAA-471 / A3(2) / M145) OX=100226 GN=ORF4 PE=4 SV=1	6122.62	6161.27	5480.25	580.51	811.734	1285.83	8596.04	7841.43	7100.34	561.741	811.734	1172.2
Q9XAP8	SCO4556	menG	Demethylmenaquinone methyltransferase (EC 2.1.1.163)	1.26851	18258	23160.3	15	9	129.577	0.00120509	0.0108655	1.26851	0.999927	P332	M145	25537.2	Demethylmenaquinone methyltransferase OS=Streptomyces coelicolor (strain ATCC BAA-471 / A3(2) / M145) OX=100226 GN=menG PE=3 SV=1	17848	19020.5	17905.3	23727.6	22235.8	23517.6	25058.3	24207.3	23198.6	22960.5	22235.8	21439.3
Q9X7V8	SCO6763		Polyprenyl synthatase	1.42112	4350.02	6181.88	6	4	37.7975	0.00118948	0.0108655	1.42112	0.999932	P332	M145	40111.1	Polyprenyl synthatase OS=Streptomyces coelicolor (strain ATCC BAA-471 / A3(2) / M145) OX=100226 GN=SCO6763 PE=1 SV=1	4123.63	4644.74	4281.69	6027.58	6030.33	6487.73	5789.5	5911.36	5547.46	5832.7	6030.33	5914.4
Q9RJ48	SCO1820		Integral membrane protein	0.00242082	521.212	1.26176	2	2	11.2325	0.0011421	0.0108655	413.082	0.999946	M145	P332	16538.9	Integral membrane protein OS=Streptomyces coelicolor (strain ATCC BAA-471 / A3(2) / M145) OX=100226 GN=SCO1820 PE=4 SV=1	399.282	847.971	316.382	0	3.78529	0	560.585	1079.21	409.912	0	3.78529	0
Q9L0M7	SCO4633		NAD(P)-binding domain-containing protein	1.48885	1736.28	2585.06	5	3	35.7135	0.00121055	0.0108655	1.48885	0.999925	P332	M145	22237.1	NAD(P)-binding domain-containing protein OS=Streptomyces coelicolor (strain ATCC BAA-471 / A3(2) / M145) OX=100226 GN=SCO4633 PE=4 SV=1	1803.53	1649.69	1755.61	2434.1	2530.54	2790.55	2532.13	2099.55	2274.61	2355.4	2530.54	2543.94
O69809	SCO6415	hyuA	D-hydantoinase (EC 3.5.2.-)	1.4044	6043.27	8487.17	17	4	118.814	0.00116329	0.0108655	1.4044	0.99994	P332	M145	50748.3	D-hydantoinase OS=Streptomyces coelicolor (strain ATCC BAA-471 / A3(2) / M145) OX=100226 GN=hyuA PE=3 SV=1	6152.72	5926.16	6050.93	8282.69	8029.28	9149.52	8638.31	7542.22	7839.72	8014.91	8029.28	8340.97
Q9S234	SCO1766		Glycohydrolase	0.577903	1374.1	794.094	10	3	54.6731	0.00122847	0.0108793	1.7304	0.999919	M145	P332	36418.4	Glycohydrolase OS=Streptomyces coelicolor (strain ATCC BAA-471 / A3(2) / M145) OX=100226 GN=SCO1766 PE=4 SV=1	1337.75	1358.96	1425.59	721.865	896.617	763.8	1878.17	1729.54	1847.02	698.526	896.617	696.302
Q9X8I9	SCO3409	ppa	Inorganic pyrophosphatase (EC 3.6.1.1) (Pyrophosphate phospho-hydrolase) (PPase)	0.0964679	10178.8	981.93	10	4	102.656	0.00125651	0.0109812	10.3661	0.999908	M145	P332	18693.9	Inorganic pyrophosphatase OS=Streptomyces coelicolor (strain ATCC BAA-471 / A3(2) / M145) OX=100226 GN=ppa PE=3 SV=1	12519.9	8040.39	9976.13	547.529	1305.17	1093.09	17577.8	10233	12925.3	529.827	1305.17	996.489
Q9Z4Z5	SCO3236	asnO	L-asparagine oxygenase (EC 1.14.11.39) (L-asparagine 3-hydroxylase)	1.72769	13009.7	22476.7	14	6	96.253	0.00130148	0.0112265	1.72769	0.999889	P332	M145	35981.6	L-asparagine oxygenase OS=Streptomyces coelicolor (strain ATCC BAA-471 / A3(2) / M145) OX=100226 GN=asnO PE=1 SV=1	12031.2	14052.8	12945	22809	20370.5	24250.5	16891.6	17885	16771.9	22071.6	20370.5	22107.4
Q8CJR4	SCO5444	glgP	glycogen phosphorylase (EC 2.4.1.1)	0.710052	10922.4	7755.49	53	23	424.077	0.00146087	0.0114671	1.40835	0.999798	M145	P332	96329.8	glycogen phosphorylase OS=Streptomyces coelicolor (strain ATCC BAA-471 / A3(2) / M145) OX=100226 GN=glgP PE=3 SV=1	11862.2	10418.4	10486.7	7875.2	7806.21	7585.08	16654.4	13259.4	13586.8	7620.59	7806.21	6914.77
Q9K3V6	SCO4388		Putative citrate synthase 2 (EC 2.3.3.16)	1.32689	4037.41	5357.19	18	6	131.145	0.0013469	0.0114671	1.32689	0.999867	P332	M145	42016	citrate synthase (unknown stereospecificity) OS=Streptomyces coelicolor (strain ATCC BAA-471 / A3(2) / M145) OX=100226 GN=SCO4388 PE=3 SV=1	3861.9	4260.83	3989.5	5281.73	5212.48	5577.38	5422.03	5422.76	5168.89	5110.96	5212.48	5084.5
Q9KXR6	SCO1483	carB	Carbamoyl phosphate synthase large chain (EC 6.3.4.16) (EC 6.3.5.5) (Carbamoyl phosphate synthetase ammonia chain)	1.19201	17509.6	20871.6	47	21	314.74	0.00137869	0.0114671	1.19201	0.99985	P332	M145	117909	Carbamoyl-phosphate synthase large chain OS=Streptomyces coelicolor (strain ATCC BAA-471 / A3(2) / M145) OX=100226 GN=carB PE=3 SV=1	16990.5	17518.9	18019.4	20393.3	21422.4	20799.2	23854.4	22296.3	23346.4	19734	21422.4	18961.1
Q9S2J0	SCO2013		Transcriptional regulatory protein PdtaR	1.18364	17597.9	20829.7	23	11	193.802	0.0014097	0.0114671	1.18364	0.999832	P332	M145	24150.7	Two-component system response regulator OS=Streptomyces coelicolor (strain ATCC BAA-471 / A3(2) / M145) OX=100226 GN=SCO2013 PE=4 SV=1	17326	18252.2	17215.5	21062.8	20380.8	21045.4	24325.4	23229.5	22304.8	20381.8	20380.8	19185.6
Q9EWV0	SCO4912		Aldehyde dehydrogenase	0.467969	8021.22	3753.68	17	11	121.578	0.00142878	0.0114671	2.13689	0.99982	M145	P332	30635.6	Aldehyde dehydrogenase OS=Streptomyces coelicolor (strain ATCC BAA-471 / A3(2) / M145) OX=100226 GN=SCO4912 PE=4 SV=1	8851.45	7489.87	7722.34	3240.2	4314.86	3705.98	12427.3	9532.34	10005.2	3135.44	4314.86	3378.48
O54569	SCO3883	yidC	Membrane protein insertase YidC (Foldase YidC) (Membrane integrase YidC) (Membrane protein YidC)	0.00100907	1132.92	1.1432	4	2	21.569	0.00143498	0.0114671	991.016	0.999816	M145	P332	47372.9	Membrane protein insertase YidC OS=Streptomyces coelicolor (strain ATCC BAA-471 / A3(2) / M145) OX=100226 GN=yidC PE=3 SV=1	671.435	2493.48	233.856	2.26965	1.15993	0	942.683	3173.45	302.989	2.19627	1.15993	0
Q9FCJ1	SCO5197		AIM24 family protein	2.03125	319.226	648.427	7	2	43.1142	0.0014276	0.0114671	2.03125	0.99982	P332	M145	27316.5	AIM24 family protein OS=Streptomyces coelicolor (strain ATCC BAA-471 / A3(2) / M145) OX=100226 GN=SCO5197 PE=4 SV=1	281.332	352.053	324.293	661.175	574.229	709.876	394.985	448.057	420.161	639.798	574.229	647.143
Q9Z5A7	SCO6195		Acetyl-coenzyme A synthetase	0.668877	11907.6	7964.69	31	10	208.934	0.0014675	0.0114671	1.49504	0.999794	M145	P332	61462.3	Acetyl-coenzyme A synthetase OS=Streptomyces coelicolor (strain ATCC BAA-471 / A3(2) / M145) OX=100226 GN=SCO6195 PE=4 SV=1	11877.6	12606.4	11238.6	7567.74	7725.22	8601.13	16676	16044.2	14561	7323.06	7725.22	7841.03
Q9K3J4	SCO4826		Membrane protein	0.00271033	530.765	1.43855	5	2	27.6621	0.00149235	0.0115258	368.959	0.999776	M145	P332	49566.9	Membrane protein OS=Streptomyces coelicolor (strain ATCC BAA-471 / A3(2) / M145) OX=100226 GN=SCO4826 PE=4 SV=1	818.553	266.416	507.327	0	4.31564	0	1149.23	339.067	657.305	0	4.31564	0
Q9S2J9	SCO2004		Formate dehydrogenase	1.53061	2383.6	3648.37	26	12	143.29	0.00154677	0.0118087	1.53061	0.999732	P332	M145	82895.6	Formate dehydrogenase OS=Streptomyces coelicolor (strain ATCC BAA-471 / A3(2) / M145) OX=100226 GN=SCO2004 PE=3 SV=1	2290.95	2416.88	2442.98	3400.48	4024.99	3519.63	3216.45	3075.96	3165.18	3290.54	4024.99	3208.6
Q9F3K7	SCO5258	atrC	ABC-type polar-amino-acid transporter (EC 7.4.2.1)	1.38923	4489.7	6237.24	4	2	23.6319	0.00158757	0.0119825	1.38923	0.999697	P332	M145	27780.2	ATP-binding protein OS=Streptomyces coelicolor (strain ATCC BAA-471 / A3(2) / M145) OX=100226 GN=atrC PE=4 SV=1	4164.41	4803.73	4500.97	6081.03	6276.16	6354.52	5846.75	6113.7	5831.56	5884.43	6276.16	5792.96
Q8CJN6	SCO6275		Type I polyketide synthase	1.40689	40635.1	57169.2	160	55	1113.6	0.00173895	0.0129776	1.40689	0.999535	P332	M145	476023	Type I polyketide synthase OS=Streptomyces coelicolor (strain ATCC BAA-471 / A3(2) / M145) OX=100226 GN=SCO6275 PE=4 SV=1	38755.1	42017.5	41132.8	55427.3	54434.4	61645.9	54411.5	53475.6	53292.6	53635.2	54434.4	56198.2
Q9XAQ0	SCO4558		Acetyltransferase	0.72683	2214.5	1609.56	9	7	54.3538	0.00178525	0.0130303	1.37584	0.999476	M145	P332	21029.8	Acetyltransferase OS=Streptomyces coelicolor (strain ATCC BAA-471 / A3(2) / M145) OX=100226 GN=SCO4558 PE=4 SV=1	2071.05	2236.66	2335.79	1654.36	1643.57	1530.76	2907.71	2846.59	3026.3	1600.87	1643.57	1395.48
Q9L232	SCO6800	kbl	2-amino-3-ketobutyrate coenzyme A ligase (AKB ligase) (EC 2.3.1.29) (Glycine acetyltransferase)	1.25211	10401.9	13024.3	22	14	193.52	0.00178298	0.0130303	1.25211	0.999479	P332	M145	42676.6	2-amino-3-ketobutyrate coenzyme A ligase OS=Streptomyces coelicolor (strain ATCC BAA-471 / A3(2) / M145) OX=100226 GN=kbl PE=3 SV=1	10309.8	10980.6	9915.23	12869.5	13024	13179.5	14474.7	13975	12846.4	12453.4	13024	12014.8
Q9KZY2	SCO4444		Glutathione peroxidase	1.24026	10597.4	13143.5	10	6	55.9482	0.00180628	0.0130405	1.24026	0.999448	P332	M145	20712.3	Glutathione peroxidase OS=Streptomyces coelicolor (strain ATCC BAA-471 / A3(2) / M145) OX=100226 GN=SCO4444 PE=3 SV=1	10121.3	10672.6	10998.2	13333.5	12718.9	13378	14210.2	13583	14249.5	12902.4	12718.9	12195.8
O86587	SCO6222		alanine transaminase (EC 2.6.1.2)	1.32825	13046	17328.3	7	4	44.8865	0.00198161	0.0140019	1.32825	0.999173	P332	M145	44448.9	Aminotransferase OS=Streptomyces coelicolor (strain ATCC BAA-471 / A3(2) / M145) OX=100226 GN=SCO6222 PE=4 SV=1	12363.5	13924.5	12849.9	16754.6	17371.4	17859	17358.1	17721.7	16648.7	16212.9	17371.4	16280.8
Q9K4E2	SCO5362		Putative threonylcarbamoyl-AMP synthase (EC 2.7.7.87) (L-threonylcarbamoyladenylate synthase)	0.354677	5747.26	2038.42	3	2	21.8365	0.00197844	0.0140019	2.81947	0.999178	M145	P332	22684.8	YrdC-like domain-containing protein OS=Streptomyces coelicolor (strain ATCC BAA-471 / A3(2) / M145) OX=100226 GN=SCO5362 PE=4 SV=1	4453.02	5817.71	6971.04	1830.53	2230.29	2054.44	6251.96	7404.19	9031.85	1771.35	2230.29	1872.89
O86799	SCO4758		Methyltransferase domain-containing protein	1.86829	2590.53	4839.88	4	2	19.5462	0.0020666	0.0144487	1.86829	0.999013	P332	M145	44942.1	Methyltransferase domain-containing protein OS=Streptomyces coelicolor (strain ATCC BAA-471 / A3(2) / M145) OX=100226 GN=SCO4758 PE=4 SV=1	2193.04	2646.73	2931.83	5067.22	4814.16	4638.26	3078.99	3368.49	3798.55	4903.39	4814.16	4228.37
Q9K3Y2	SCO1351		Large transcriptional regulator	0.0159171	815.382	12.9785	7	1	41.3821	0.0022343	0.0147211	62.8256	0.998644	M145	P332	96301.1	Large transcriptional regulator OS=Streptomyces coelicolor (strain ATCC BAA-471 / A3(2) / M145) OX=100226 GN=SCO1351 PE=4 SV=1	612.59	285.719	1547.84	7.46654	20.9585	10.5105	860.065	363.634	2005.41	7.22514	20.9585	9.58164
Q8CJN8	SCO6211		Uricase (EC 1.7.3.3) (Urate oxidase)	1.46623	3908.21	5730.33	11	4	64.3544	0.00217525	0.0147211	1.46623	0.998782	P332	M145	35328.3	Uricase OS=Streptomyces coelicolor (strain ATCC BAA-471 / A3(2) / M145) OX=100226 GN=SCO6211 PE=3 SV=1	3734.81	4188.01	3801.8	5487.58	5490.76	6212.66	5243.6	5330.08	4925.7	5310.16	5490.76	5663.64
Q9ZBR6	SCO5563	thiD	Hydroxymethylpyrimidine/phosphomethylpyrimidine kinase (EC 2.7.1.49) (EC 2.7.4.7) (Hydroxymethylpyrimidine kinase) (HMP kinase) (Hydroxymethylpyrimidine phosphate kinase) (HMP-P kinase) (HMP-phosphate kinase) (HMPP kinase)	1.53587	2950.72	4531.93	5	2	31.6871	0.00227311	0.0147211	1.53587	0.998548	P332	M145	27277	Hydroxymethylpyrimidine/phosphomethylpyrimidine kinase OS=Streptomyces coelicolor (strain ATCC BAA-471 / A3(2) / M145) OX=100226 GN=thiD PE=3 SV=1	2772.84	2884.98	3194.34	4284.6	4363.04	4948.14	3893.02	3671.71	4138.66	4146.08	4363.04	4510.87
O86770	SCO5627	frr	Ribosome-recycling factor (RRF) (Ribosome-releasing factor)	1.20524	41242.8	49707.6	24	16	240.545	0.00229515	0.0147211	1.20524	0.998492	P332	M145	20786.7	Ribosome-recycling factor OS=Streptomyces coelicolor (strain ATCC BAA-471 / A3(2) / M145) OX=100226 GN=frr PE=3 SV=1	39726	42739.9	41262.5	49113	48636.4	51373.5	55774.6	54395	53460.7	47525.1	48636.4	46833.5
O86793	SCO4752	tsaD	tRNA N6-adenosine threonylcarbamoyltransferase (EC 2.3.1.234) (N6-L-threonylcarbamoyladenine synthase) (t(6)A synthase) (t(6)A37 threonylcarbamoyladenosine biosynthesis protein TsaD) (tRNA threonylcarbamoyladenosine biosynthesis protein TsaD)	0.347803	1904.37	662.345	12	3	82.8287	0.00222925	0.0147211	2.87519	0.998656	M145	P332	38986.1	tRNA N6-adenosine threonylcarbamoyltransferase OS=Streptomyces coelicolor (strain ATCC BAA-471 / A3(2) / M145) OX=100226 GN=tsaD PE=3 SV=1	1691.97	2169.12	1852.02	505.488	802.256	679.292	2375.49	2760.64	2399.52	489.145	802.256	619.262
Q9KXQ4	SCO1496	aroC	Chorismate synthase (CS) (EC 4.2.3.5) (5-enolpyruvylshikimate-3-phosphate phospholyase)	1.54509	12995.3	20078.9	22	12	150.34	0.00230504	0.0147211	1.54509	0.998466	P332	M145	41577.5	Chorismate synthase OS=Streptomyces coelicolor (strain ATCC BAA-471 / A3(2) / M145) OX=100226 GN=aroC PE=3 SV=1	13353.3	11471.1	14161.4	19714.1	20130	20392.5	18747.7	14599.2	18347.9	19076.7	20130	18590.4
Q9Z4Z7	SCO3234	hasP	3-hydroxyasparagine phosphotransferase (EC 2.7.1.-) (CDA 3-hydroxyasparaginyl phosphotransferase)	1.38457	8261.75	11439	22	9	187.165	0.00228571	0.0147211	1.38457	0.998516	P332	M145	33186	3-hydroxyasparagine phosphotransferase OS=Streptomyces coelicolor (strain ATCC BAA-471 / A3(2) / M145) OX=100226 GN=hasP PE=4 SV=1	8543.04	8419.85	7822.35	12202.1	10691.4	11423.4	11994.3	10715.9	10134.8	11807.6	10691.4	10413.9
Q9FCH9	SCO4190		GntR-family transcriptional regulator	1.17697	18457.9	21724.5	18	4	97.8041	0.00227752	0.0147211	1.17697	0.998537	P332	M145	32998.6	GntR-family transcriptional regulator OS=Streptomyces coelicolor (strain ATCC BAA-471 / A3(2) / M145) OX=100226 GN=SCO4190 PE=4 SV=1	17625.6	19028.1	18720.1	21876.5	21705.6	21591.4	24746	24217	24254.2	21169.2	21705.6	19683.4
P16249	SCO2051	hisH	Imidazole glycerol phosphate synthase subunit HisH (EC 4.3.2.10) (IGP synthase glutaminase subunit) (EC 3.5.1.2) (IGP synthase subunit HisH) (ImGP synthase subunit HisH) (IGPS subunit HisH)	1.08611	7263.98	7889.48	6	1	37.2698	0.0021802	0.0147211	1.08611	0.998771	P332	M145	23860.9	Imidazole glycerol phosphate synthase subunit HisH OS=Streptomyces coelicolor (strain ATCC BAA-471 / A3(2) / M145) OX=100226 GN=hisH PE=3 SV=1	7300.36	7187.13	7304.45	7946.08	7726.93	7995.44	10249.6	9147.04	9463.81	7689.17	7726.93	7288.87
O86694	SCO6648		Dehydrogenase	1.54918	558.306	864.918	11	2	59.4015	0.00241593	0.0152824	1.54918	0.998161	P332	M145	11864.5	Dehydrogenase OS=Streptomyces coelicolor (strain ATCC BAA-471 / A3(2) / M145) OX=100226 GN=SCO6648 PE=4 SV=1	505.495	591.413	578.01	836.49	820.579	937.687	709.706	752.69	748.883	809.445	820.579	854.822
Q9L252	SCO2669		FHA domain-containing protein	0.415426	4861.96	2019.78	3	2	26.5104	0.00248664	0.0155234	2.40717	0.997948	M145	P332	56732.4	FHA domain-containing protein OS=Streptomyces coelicolor (strain ATCC BAA-471 / A3(2) / M145) OX=100226 GN=SCO2669 PE=4 SV=1	5367.55	4663.77	4554.55	1646.45	2493.76	1919.14	7535.94	5935.57	5900.98	1593.22	2493.76	1749.54
Q8CK43	SCO0913	egtD	Histidine N-alpha-methyltransferase (EC 2.1.1.44) (Histidine trimethyltransferase)	1.2575	8957.93	11264.6	23	10	177.381	0.00252415	0.0155234	1.2575	0.99783	P332	M145	34910.5	Histidine N-alpha-methyltransferase OS=Streptomyces coelicolor (strain ATCC BAA-471 / A3(2) / M145) OX=100226 GN=egtD PE=3 SV=1	8899.17	9441.83	8532.81	11445.3	10878.8	11469.8	12494.3	12016.6	11055.3	11075.3	10878.8	10456.2
Q9X819	SCO2161		FeS cluster biogenesis domain-containing protein	1.18098	15957.2	18845.2	9	4	91.364	0.00251076	0.0155234	1.18098	0.997873	P332	M145	12389.8	FeS cluster biogenesis domain-containing protein OS=Streptomyces coelicolor (strain ATCC BAA-471 / A3(2) / M145) OX=100226 GN=SCO2161 PE=4 SV=1	16696.8	15792.9	15381.9	18960.3	18651.6	18923.8	23442	20099.6	19929.2	18347.3	18651.6	17251.4
Q9F3E9	SCO7608		VOC domain-containing protein	1.25988	1404.79	1769.87	4	2	23.7712	0.0026135	0.0159255	1.25988	0.997533	P332	M145	16619.6	VOC domain-containing protein OS=Streptomyces coelicolor (strain ATCC BAA-471 / A3(2) / M145) OX=100226 GN=SCO7608 PE=4 SV=1	1480.15	1335.86	1398.38	1748.5	1728.29	1832.82	2078.1	1700.14	1811.77	1691.97	1728.29	1670.85
Q9K3J9;Q9RD03	SCO4821;SCO0908	#N/A	#N/A	1.82318	370.452	675.4	8	3	44.7038	0.00269896	0.0162955	1.82318	0.997228	P332	M145	26383	FHA domain-containing protein OS=Streptomyces coelicolor (strain ATCC BAA-471 / A3(2) / M145) OX=100226 GN=SCO4821 PE=4 SV=1	358.381	365.609	387.367	751.438	565.697	709.064	503.16	465.309	501.882	727.143	565.697	646.403
Q9X7W3	SCO6768	dxs1	1-deoxy-D-xylulose-5-phosphate synthase 1 (EC 2.2.1.7) (1-deoxyxylulose-5-phosphate synthase 1) (DXP synthase 1) (DXPS 1)	1.17325	3562.34	4179.5	33	12	188.14	0.00272329	0.0162955	1.17325	0.997137	P332	M145	69546.2	1-deoxy-D-xylulose-5-phosphate synthase 1 OS=Streptomyces coelicolor (strain ATCC BAA-471 / A3(2) / M145) OX=100226 GN=dxs1 PE=3 SV=1	3481.72	3543.07	3662.23	4309.24	4034.89	4194.38	4888.27	4509.26	4744.87	4169.92	4034.89	3823.72
Q9F3L5	SCO5249		Nucleotide-binding protein	1.5014	4060.07	6095.8	31	18	208.344	0.0027642	0.0163926	1.5014	0.996981	P332	M145	52192.9	Nucleotide-binding protein OS=Streptomyces coelicolor (strain ATCC BAA-471 / A3(2) / M145) OX=100226 GN=SCO5249 PE=4 SV=1	4368.04	3833.11	3979.05	5529.07	6431.17	6327.16	6132.65	4878.39	5155.35	5350.31	6431.17	5768.02
Q9RDP7	SCO2390	fabF	3-oxoacyl-[acyl-carrier-protein] synthase 2 (EC 2.3.1.179)	1.10407	6551.12	7232.93	19	6	127.427	0.00293839	0.0172714	1.10407	0.996265	P332	M145	43841.3	3-oxoacyl-[acyl-carrier-protein] synthase 2 OS=Streptomyces coelicolor (strain ATCC BAA-471 / A3(2) / M145) OX=100226 GN=fabF PE=3 SV=1	6630.29	6640.96	6382.12	7331.56	7238.5	7128.72	9308.81	8451.94	8268.82	7094.52	7238.5	6498.75
P52561	SCO1514	apt	Adenine phosphoribosyltransferase (APRT) (EC 2.4.2.7)	1.89646	2138.5	4055.58	3	2	18.529	0.00297384	0.0173265	1.89646	0.996109	P332	M145	18599.5	Adenine phosphoribosyltransferase OS=Streptomyces coelicolor (strain ATCC BAA-471 / A3(2) / M145) OX=100226 GN=apt PE=3 SV=1	1949.63	2390.51	2075.34	4472.92	3457.66	4236.17	2737.25	3042.4	2688.86	4328.3	3457.66	3861.82
Q9ZBS5	SCO6163		histidine kinase (EC 2.7.13.3)	0.824141	2791.96	2300.97	6	3	44.243	0.00300646	0.0173642	1.21338	0.995962	M145	P332	32858	Sensor kinase OS=Streptomyces coelicolor (strain ATCC BAA-471 / A3(2) / M145) OX=100226 GN=SCO6163 PE=4 SV=1	2875.53	2818.34	2682.01	2399.46	2272.01	2231.44	4037.2	3586.9	3474.87	2321.88	2272.01	2034.25
O88016	SCO6660		Glucose-6-phosphate dehydrogenase assembly protein OpcA	1.51119	11340.3	17137.3	22	7	140.138	0.00307509	0.0176075	1.51119	0.995644	P332	M145	33917.8	Glucose-6-phosphate dehydrogenase assembly protein OpcA OS=Streptomyces coelicolor (strain ATCC BAA-471 / A3(2) / M145) OX=100226 GN=SCO6660 PE=4 SV=1	11226.1	12156.1	10638.6	16866.6	15749.7	18795.6	15761.2	15471.1	13783.6	16321.2	15749.7	17134.6
Q9X9U0;Q9ZBZ2	SCO3928;SCO3938	#N/A	#N/A	0.0914275	7882.06	720.636	15	9	83.6147	0.00313264	0.0177837	10.9376	0.995367	M145	P332	67371.8	Phosphomethylpyrimidine synthase OS=Streptomyces coelicolor (strain ATCC BAA-471 / A3(2) / M145) OX=100226 GN=thiC PE=3 SV=1	9251.49	10675.7	3718.93	553.418	940.57	667.921	12988.9	13587	4818.34	535.526	940.57	608.896
Q9S2U8	SCO2034	lgt1	Phosphatidylglycerol--prolipoprotein diacylglyceryl transferase 1 (EC 2.5.1.145)	1.22661	7664.22	9400.99	14	8	93.4849	0.00324719	0.0181242	1.22661	0.994789	P332	M145	36802.9	Phosphatidylglycerol--prolipoprotein diacylglyceryl transferase 1 OS=Streptomyces coelicolor (strain ATCC BAA-471 / A3(2) / M145) OX=100226 GN=lgt1 PE=3 SV=1	7613.19	7618.57	7760.9	9719.04	8816.11	9667.81	10688.8	9696.13	10055.2	9404.81	8816.11	8813.45
Q9RDG9	SCO2758	nagA	beta-N-acetylhexosaminidase (EC 3.2.1.52)	1.36205	4669.4	6359.96	22	15	172.888	0.00321993	0.0181242	1.36205	0.99493	P332	M145	64482.1	Beta-N-acetylglucosaminidase (Putative secreted protein) OS=Streptomyces coelicolor (strain ATCC BAA-471 / A3(2) / M145) OX=100226 GN=nagA PE=3 SV=1	4928.12	4789.43	4290.66	6176.65	6681.99	6221.23	6918.99	6095.5	5559.08	5976.95	6681.99	5671.45
Q9ZBF9	SCO6454		Nickel import system ATP-binding protein NikD (EC 7.2.2.11)	1.53894	2395.52	3686.56	4	1	21.5197	0.00337242	0.0184641	1.53894	0.994117	P332	M145	34541.6	ABC transporter ATP-binding protein OS=Streptomyces coelicolor (strain ATCC BAA-471 / A3(2) / M145) OX=100226 GN=SCO6454 PE=4 SV=1	2176.16	2684.11	2326.29	3490.32	3672.14	3897.22	3055.29	3416.07	3013.99	3377.47	3672.14	3552.82
Q9L0G4	SCO4678		HTH cro/C1-type domain-containing protein	0.428024	1604.74	686.865	6	1	30.7385	0.00334329	0.0184641	2.33632	0.994277	M145	P332	31047.4	HTH cro/C1-type domain-containing protein OS=Streptomyces coelicolor (strain ATCC BAA-471 / A3(2) / M145) OX=100226 GN=SCO4678 PE=4 SV=1	1842.84	1618.13	1353.24	705.964	794.46	560.172	2587.32	2059.39	1753.28	683.14	794.46	510.669
Q9KZP1	SCO1391	ptsI	Phosphoenolpyruvate-protein phosphotransferase (EC 2.7.3.9) (Phosphotransferase system, enzyme I)	1.30524	18523.6	24177.6	25	19	246.038	0.00339149	0.0184641	1.30524	0.994011	P332	M145	57272.2	Phosphoenolpyruvate-protein phosphotransferase OS=Streptomyces coelicolor (strain ATCC BAA-471 / A3(2) / M145) OX=100226 GN=ptsI PE=3 SV=1	18122.7	19163.2	18284.7	24915.6	25274	22343.2	25444	24389	23690.1	24110.1	25274	20368.7
Q8CK02	SCO2234	glnE	Bifunctional glutamine synthetase adenylyltransferase/adenylyl-removing enzyme (ATP:glutamine synthetase adenylyltransferase) (ATase) [Includes: Glutamine synthetase adenylyl-L-tyrosine phosphorylase (EC 2.7.7.89) (Adenylyl removase) (AR) (AT-N); Glutamine synthetase adenylyl transferase (EC 2.7.7.42) (Adenylyl transferase) (AT) (AT-C)]	1.27072	6064.26	7705.98	44	19	285.599	0.00348713	0.0188304	1.27072	0.993465	P332	M145	108777	Bifunctional glutamine synthetase adenylyltransferase/adenylyl-removing enzyme OS=Streptomyces coelicolor (strain ATCC BAA-471 / A3(2) / M145) OX=100226 GN=glnE PE=3 SV=1	6159.9	5719.88	6313.02	7598.07	7435.85	8084.03	8648.38	7279.68	8179.29	7352.42	7435.85	7369.63
Q9K3U0	SCO3123	prs	Ribose-phosphate pyrophosphokinase (RPPK) (EC 2.7.6.1) (5-phospho-D-ribosyl alpha-1-diphosphate synthase 2) (Phosphoribosyl diphosphate synthase) (Phosphoribosyl pyrophosphate synthase) (P-Rib-PP synthase) (PRPP synthase) (PRPPase)	1.25206	10389.6	13008.4	22	12	167.979	0.0037949	0.0188504	1.25206	0.991548	P332	M145	35271.5	Ribose-phosphate pyrophosphokinase OS=Streptomyces coelicolor (strain ATCC BAA-471 / A3(2) / M145) OX=100226 GN=prs PE=3 SV=1	9873.04	11102.8	10193	12937.9	12754.2	13333.3	13861.6	14130.5	13206.3	12519.6	12754.2	12155
Q9X7P9	SCO6743		Transcriptional accessory protein	1.30903	12535.9	16409.8	26	12	142.609	0.00376425	0.0188504	1.30903	0.991749	P332	M145	84383.2	Transcriptional accessory protein OS=Streptomyces coelicolor (strain ATCC BAA-471 / A3(2) / M145) OX=100226 GN=SCO6743 PE=4 SV=1	11915.5	13123.3	12569	17330.8	15385.9	16512.8	16729.1	16702	16284.7	16770.5	15385.9	15053.6
Q9L0N5;Q9L0N4	SCO4256;SCO4257	#N/A	#N/A	1.39812	1345.81	1881.6	18	5	112.301	0.0035604	0.0188504	1.39812	0.99303	P332	M145	51352.9	Hydrolytic protein OS=Streptomyces coelicolor (strain ATCC BAA-471 / A3(2) / M145) OX=100226 GN=SCO4256 PE=4 SV=1	1317.53	1384.19	1335.71	1970.85	1690.94	1983.03	1849.79	1761.65	1730.57	1907.13	1690.94	1807.78
Q9S2U2	SCO2043	trpE	Anthranilate synthase component 1 (EC 4.1.3.27)	0.538196	1825.5	982.479	12	2	69.9227	0.00366935	0.0188504	1.85806	0.992359	M145	P332	54164.4	Anthranilate synthase component 1 OS=Streptomyces coelicolor (strain ATCC BAA-471 / A3(2) / M145) OX=100226 GN=trpE PE=3 SV=1	1956.78	2032.32	1487.41	955.024	1018.95	973.461	2747.28	2586.54	1927.12	924.147	1018.95	887.435
Q9S2I8	SCO2015		Nucleotidase	1.37766	9085.69	12517	20	10	106.097	0.0038314	0.0188504	1.37766	0.991304	P332	M145	65030.4	Nucleotidase OS=Streptomyces coelicolor (strain ATCC BAA-471 / A3(2) / M145) OX=100226 GN=SCO2015 PE=3 SV=1	8816.62	9773.94	8666.49	12141	11940.7	13469.4	12378.4	12439.3	11228.5	11748.4	11940.7	12279.1
Q9F3I7	SCO2794		LacI-family transcriptional regulatory protein	0.728622	324.021	236.089	10	2	52.1648	0.00370871	0.0188504	1.37245	0.992109	M145	P332	37589.3	LacI-family transcriptional regulatory protein OS=Streptomyces coelicolor (strain ATCC BAA-471 / A3(2) / M145) OX=100226 GN=SCO2794 PE=4 SV=1	335.915	321.268	314.88	249.453	245.079	213.734	471.619	408.877	407.966	241.388	245.079	194.846
Q9X7P2	SCO6736		Aminopeptidase N (EC 3.4.11.2) (Alanine aminopeptidase) (Lysyl aminopeptidase)	1.35348	17316.5	23437.5	14	11	119.207	0.00377735	0.0188504	1.35348	0.991663	P332	M145	54915	Aminopeptidase N OS=Streptomyces coelicolor (strain ATCC BAA-471 / A3(2) / M145) OX=100226 GN=SCO6736 PE=3 SV=1	17773.7	17776.3	16399.5	21944.5	23043	25325.1	24954	22623.9	21247.5	21235	23043	23087.1
Q9F371	SCO4417		Acetyltransferase	1.43159	6792.57	9724.16	10	5	70.9384	0.00363296	0.0188504	1.43159	0.992586	P332	M145	22729.5	Acetyltransferase OS=Streptomyces coelicolor (strain ATCC BAA-471 / A3(2) / M145) OX=100226 GN=SCO4417 PE=4 SV=1	6059.3	7226.2	7092.22	9508.53	9557.62	10106.3	8507.15	9196.77	9188.85	9201.11	9557.62	9213.23
P43414	SCO4723	adk	Adenylate kinase (AK) (EC 2.7.4.3) (ATP-AMP transphosphorylase) (ATP:AMP phosphotransferase) (Adenylate monophosphate kinase)	0.693046	10209.9	7075.89	11	6	96.6015	0.00381979	0.0188504	1.44291	0.991382	M145	P332	23985.2	Adenylate kinase OS=Streptomyces coelicolor (strain ATCC BAA-471 / A3(2) / M145) OX=100226 GN=adk PE=3 SV=3	11277.9	9698.47	9653.17	7403.15	6638.42	7186.12	15834	12343.2	12506.9	7163.8	6638.42	6551.07
Q9L2C5	SCO2494		Pyruvate, phosphate dikinase (EC 2.7.9.1)	1.43249	22050.1	31586.4	72	35	693.015	0.00368627	0.0188504	1.43249	0.992252	P332	M145	99024.8	Pyruvate_ phosphate dikinase OS=Streptomyces coelicolor (strain ATCC BAA-471 / A3(2) / M145) OX=100226 GN=SCO2494 PE=3 SV=1	24222.9	21524.8	20402.5	29998.2	31396	33365.1	34008.5	27394.5	26434	29028.3	31396	30416.5
Q9RDC1	SCO2830		Probable amino acid ABC transporter protein, integral membrane component	1.59613	1359.12	2169.32	7	2	49.2072	0.0035988	0.0188504	1.59613	0.992797	P332	M145	24342.9	Probable amino acid ABC transporter protein_ integral membrane component OS=Streptomyces coelicolor (strain ATCC BAA-471 / A3(2) / M145) OX=100226 GN=SCO2830 PE=3 SV=1	1470.58	1181.43	1425.34	2297.07	2034.16	2176.73	2064.67	1503.6	1846.7	2222.8	2034.16	1984.37
Q9XAR3	SCO4571	nuoJ	NADH-quinone oxidoreductase subunit J (EC 7.1.1.-)	1.5257	3236.78	4938.34	6	3	53.9878	0.00381579	0.0188504	1.5257	0.991409	P332	M145	30219.2	NADH-quinone oxidoreductase subunit J OS=Streptomyces coelicolor (strain ATCC BAA-471 / A3(2) / M145) OX=100226 GN=nuoJ PE=3 SV=1	3012.7	3545.55	3152.09	5163.91	5198.19	4452.92	4229.77	4512.41	4083.92	4996.95	5198.19	4059.41
Q7AKI6	SCO5031	ahpD	Alkyl hydroperoxide reductase AhpD (EC 1.11.1.28) (Alkylhydroperoxidase AhpD)	0.667763	7027.31	4692.58	9	4	69.6901	0.00394466	0.0190787	1.49754	0.99053	M145	P332	19001.8	Alkyl hydroperoxide reductase AhpD OS=Streptomyces coelicolor (strain ATCC BAA-471 / A3(2) / M145) OX=100226 GN=ahpD PE=3 SV=1	7853.29	6344.35	6884.27	4460.16	4823.4	4794.17	11025.9	8074.44	8919.42	4315.96	4823.4	4370.5
Q9K3R9	SCO3145		Secreted protein	1.41855	1438.9	2041.15	10	6	63.348	0.00391914	0.0190787	1.41855	0.990707	P332	M145	51347.1	Secreted protein OS=Streptomyces coelicolor (strain ATCC BAA-471 / A3(2) / M145) OX=100226 GN=SCO3145 PE=4 SV=1	1366.92	1375.58	1574.2	2035.98	2171.65	1915.84	1919.13	1750.7	2039.57	1970.15	2171.65	1746.53
Q8CJR5	SCO5425	pta	Phosphate acetyltransferase (EC 2.3.1.8) (Phosphotransacetylase)	1.63181	7727.84	12610.4	25	14	166.148	0.00396397	0.0190787	1.63181	0.990394	P332	M145	74047.3	Phosphate acetyltransferase OS=Streptomyces coelicolor (strain ATCC BAA-471 / A3(2) / M145) OX=100226 GN=pta PE=3 SV=1	7896.52	7982.71	7304.3	12972.5	10837.2	14021.3	11086.6	10159.6	9463.62	12553.1	10837.2	12782.2
Q9S2G4	SCO2917		Nicotinate phosphoribosyltransferase (EC 6.3.4.21)	1.29221	3644.3	4709.19	23	17	179.593	0.00404005	0.0191671	1.29221	0.989853	P332	M145	47436.5	Nicotinate phosphoribosyltransferase OS=Streptomyces coelicolor (strain ATCC BAA-471 / A3(2) / M145) OX=100226 GN=SCO2917 PE=3 SV=1	3856.3	3414.12	3662.47	4653.91	4536.39	4937.25	5414.18	4345.15	4745.18	4503.45	4536.39	4500.94
Q9K4D0	SCO5381		Corrinoid adenosyltransferase (EC 2.5.1.17) (Cob(II)alamin adenosyltransferase) (Cob(II)yrinic acid a,c-diamide adenosyltransferase) (Cobinamide/cobalamin adenosyltransferase)	0.848922	12012.3	10197.5	11	7	95.6018	0.00403622	0.0191671	1.17796	0.989881	M145	P332	20712.7	Corrinoid adenosyltransferase OS=Streptomyces coelicolor (strain ATCC BAA-471 / A3(2) / M145) OX=100226 GN=SCO5381 PE=3 SV=1	11663.6	12613.4	11759.9	10438.7	10055.7	10098.1	16375.4	16053	15236.4	10101.2	10055.7	9205.72
Q9AK36	SCO4890	deoA	Thymidine phosphorylase (EC 2.4.2.4) (TdRPase)	1.24405	11533.8	14348.7	25	13	195.963	0.00408865	0.0192601	1.24405	0.989501	P332	M145	44198.6	Thymidine phosphorylase OS=Streptomyces coelicolor (strain ATCC BAA-471 / A3(2) / M145) OX=100226 GN=deoA PE=3 SV=1	11385.3	12143.2	11073	14602.2	13652.1	14791.7	15984.8	15454.6	14346.5	14130.1	13652.1	13484.6
O69937	SCO6409	map	Methionine aminopeptidase (MAP) (MetAP) (EC 3.4.11.18) (Peptidase M)	1.48843	1335.38	1987.61	8	2	46.7697	0.00423704	0.0198185	1.48843	0.98839	P332	M145	26714.2	Methionine aminopeptidase OS=Streptomyces coelicolor (strain ATCC BAA-471 / A3(2) / M145) OX=100226 GN=map PE=3 SV=1	1195.97	1370.48	1439.67	2018.53	2104.03	1840.28	1679.13	1744.21	1865.28	1953.26	2104.03	1677.65
O86785	SCO4744	acpS	Holo-[acyl-carrier-protein] synthase (Holo-ACP synthase) (EC 2.7.8.7) (4'-phosphopantetheinyl transferase AcpS)	2.00051	5524.05	11050.9	5	3	42.2825	0.0043979	0.0198999	2.00051	0.987132	P332	M145	12566.5	Holo-[acyl-carrier-protein] synthase OS=Streptomyces coelicolor (strain ATCC BAA-471 / A3(2) / M145) OX=100226 GN=acpS PE=1 SV=1	4439.07	6446.15	5686.94	10199.3	10800.5	12152.9	6232.38	8204	7368.13	9869.53	10800.5	11079
Q9FBJ7	SCO5161		Polymerase/histidinol phosphatase N-terminal domain-containing protein	1.50935	5520.18	8331.91	8	2	57.9328	0.00439046	0.0198999	1.50935	0.987191	P332	M145	29898.8	Polymerase/histidinol phosphatase N-terminal domain-containing protein OS=Streptomyces coelicolor (strain ATCC BAA-471 / A3(2) / M145) OX=100226 GN=SCO5161 PE=4 SV=1	5091.38	6310.03	5159.14	8549.49	8044.45	8401.77	7148.2	8030.76	6684.31	8273.08	8044.45	7659.29
Q9RJR5	SCO0421		Two-component response regulator	0.186337	732.67	136.524	7	1	39.8643	0.00434606	0.0198999	5.36661	0.987543	M145	P332	23496.9	Two-component response regulator OS=Streptomyces coelicolor (strain ATCC BAA-471 / A3(2) / M145) OX=100226 GN=SCO0421 PE=4 SV=1	495.562	878.045	824.403	173.471	153.329	82.7712	695.761	1117.49	1068.11	167.862	153.329	75.4566
Q9RIY6	SCO0179		Zinc-containing dehydrogenase	1.82893	603.226	1103.26	6	2	34.0982	0.00440424	0.0198999	1.82893	0.987081	P332	M145	37325.7	Zinc-containing dehydrogenase OS=Streptomyces coelicolor (strain ATCC BAA-471 / A3(2) / M145) OX=100226 GN=SCO0179 PE=3 SV=1	667.399	500.368	641.912	1087.51	1008.6	1213.66	937.016	636.818	831.675	1052.35	1008.6	1106.41
Q9ADA2	SCO1665		DUF3090 domain-containing protein	0.883842	3550.09	3137.72	15	4	105.657	0.00430146	0.0198999	1.13142	0.987893	M145	P332	21258	DUF3090 domain-containing protein OS=Streptomyces coelicolor (strain ATCC BAA-471 / A3(2) / M145) OX=100226 GN=SCO1665 PE=4 SV=1	3516.02	3630.26	3503.99	3026.16	3196.97	3190.03	4936.43	4620.22	4539.85	2928.32	3196.97	2908.12
Q9RJP8	SCO0592		FAD-binding PCMH-type domain-containing protein	1.55614	4999.29	7779.6	10	5	64.0458	0.00455638	0.0200887	1.55614	0.985838	P332	M145	24995.6	FAD-binding PCMH-type domain-containing protein OS=Streptomyces coelicolor (strain ATCC BAA-471 / A3(2) / M145) OX=100226 GN=SCO0592 PE=4 SV=1	4821.14	5214.36	4962.35	7843.12	6781.94	8713.75	6768.8	6636.31	6429.34	7589.55	6781.94	7943.71
O08333	SCO2119	pfkA1	Pyrophosphate--fructose 6-phosphate 1-phosphotransferase (EC 2.7.1.90) (6-phosphofructokinase, pyrophosphate dependent) (PPi-dependent phosphofructokinase) (PPi-PFK) (Pyrophosphate-dependent 6-phosphofructose-1-kinase)	0.537226	1876.95	1008.35	6	1	35.8053	0.004567	0.0200887	1.86141	0.985749	M145	P332	36663.8	Pyrophosphate--fructose 6-phosphate 1-phosphotransferase OS=Streptomyces coelicolor (strain ATCC BAA-471 / A3(2) / M145) OX=100226 GN=pfkA1 PE=3 SV=1	2250.58	1804.04	1576.22	978.813	990.21	1056.02	3159.78	2296	2042.19	947.167	990.21	962.694
Q9K486	SCO5237		Oxidoreductase	1.74694	2414.9	4218.69	4	2	22.2402	0.00452085	0.0200887	1.74694	0.986132	P332	M145	25505.8	Oxidoreductase OS=Streptomyces coelicolor (strain ATCC BAA-471 / A3(2) / M145) OX=100226 GN=SCO5237 PE=4 SV=1	2135.91	2696.8	2411.98	4659.03	4318.7	3678.33	2998.78	3432.21	3125.02	4508.39	4318.7	3353.27
O86609	SCO6340		Metallo-beta-lactamase domain-containing protein	1.15248	5291.44	6098.28	7	3	47.1049	0.00451424	0.0200887	1.15248	0.986187	P332	M145	23088.2	Metallo-beta-lactamase domain-containing protein OS=Streptomyces coelicolor (strain ATCC BAA-471 / A3(2) / M145) OX=100226 GN=SCO6340 PE=4 SV=1	5246.37	5302.81	5325.14	6166.27	5818.29	6310.29	7365.81	6748.88	6899.37	5966.91	5818.29	5752.64
Q9L2L5	SCO2532		PhoH-like protein	0.840053	5133.06	4312.05	14	7	102.152	0.00470748	0.0201722	1.1904	0.984556	M145	P332	39146.7	PhoH-like protein OS=Streptomyces coelicolor (strain ATCC BAA-471 / A3(2) / M145) OX=100226 GN=SCO2532 PE=4 SV=1	5309.4	4955.74	5134.05	4509.31	4253.92	4172.9	7454.3	6307.16	6651.79	4363.52	4253.92	3804.14
Q9L0Y3	SCO1476	metK	S-adenosylmethionine synthase (AdoMet synthase) (EC 2.5.1.6) (MAT) (Methionine adenosyltransferase)	1.32849	24159.7	32096	29	21	239.948	0.00463571	0.0201722	1.32849	0.985171	P332	M145	43460.2	S-adenosylmethionine synthase OS=Streptomyces coelicolor (strain ATCC BAA-471 / A3(2) / M145) OX=100226 GN=metK PE=3 SV=1	26570.6	23289.9	22618.7	32179.2	31633.4	32475.4	37304.6	29641	29305.3	31138.8	31633.4	29605.5
Q9K3R5	SCO3149	rsmA	Ribosomal RNA small subunit methyltransferase A (EC 2.1.1.182) (16S rRNA (adenine(1518)-N(6)/adenine(1519)-N(6))-dimethyltransferase) (16S rRNA dimethyladenosine transferase) (16S rRNA dimethylase) (S-adenosylmethionine-6-N', N'-adenosyl(rRNA) dimethyltransferase)	1.74078	6946.16	12091.7	11	4	65.0664	0.00469598	0.0201722	1.74078	0.984656	P332	M145	29962.5	Ribosomal RNA small subunit methyltransferase A OS=Streptomyces coelicolor (strain ATCC BAA-471 / A3(2) / M145) OX=100226 GN=rsmA PE=3 SV=1	5946.77	8269.82	6621.9	11759.3	12538.2	11977.7	8349.16	10525	8579.49	11379.1	12538.2	10919.2
Q9L1Z5	SCO2640	asd	Aspartate-semialdehyde dehydrogenase (ASA dehydrogenase) (ASADH) (EC 1.2.1.11) (Aspartate-beta-semialdehyde dehydrogenase)	1.19097	9843.36	11723.2	17	6	124.035	0.00466185	0.0201722	1.19097	0.984948	P332	M145	35795.8	Aspartate-semialdehyde dehydrogenase OS=Streptomyces coelicolor (strain ATCC BAA-471 / A3(2) / M145) OX=100226 GN=asd PE=3 SV=1	10056.1	9544.06	9929.94	12342.5	11457.3	11369.8	14118.6	12146.7	12865.5	11943.5	11457.3	10365.1
Q9L1B3	SCO1568		TetR-family transcriptional regulator	1.36003	5892.25	8013.64	9	6	58.5957	0.00478438	0.0202406	1.36003	0.983887	P332	M145	20723.6	TetR-family transcriptional regulator OS=Streptomyces coelicolor (strain ATCC BAA-471 / A3(2) / M145) OX=100226 GN=SCO1568 PE=4 SV=1	5905.57	6233.15	5538.04	7535.09	7831.21	8674.62	8291.31	7932.92	7175.22	7291.47	7831.21	7908.04
Q9KY41	SCO2349		Uncharacterized protein	1.42369	4578.12	6517.85	17	10	111.319	0.0047577	0.0202406	1.42369	0.984121	P332	M145	61286.4	PhoD-like phosphatase metallophosphatase domain-containing protein OS=Streptomyces coelicolor (strain ATCC BAA-471 / A3(2) / M145) OX=100226 GN=SCO2349 PE=4 SV=1	4190.24	4871.43	4672.7	7066.98	6111.58	6374.97	5883.03	6199.86	6054.05	6838.5	6111.58	5811.61
Q7AKR8	SCO0702		Regulator	1.84607	511.867	944.941	4	1	25.5016	0.00486807	0.0204538	1.84607	0.983146	P332	M145	19630.2	Regulator OS=Streptomyces coelicolor (strain ATCC BAA-471 / A3(2) / M145) OX=100226 GN=SCO0702 PE=4 SV=1	419.528	608.093	507.98	907.03	932.902	994.89	589.01	773.919	658.151	877.705	932.902	906.97
Q9L1G4	SCO2614	fpgS	Dihydrofolate synthase/folylpolyglutamate synthase (EC 6.3.2.12) (EC 6.3.2.17) (Tetrahydrofolylpolyglutamate synthase)	1.08928	7014.62	7640.9	23	13	170.237	0.00491141	0.0204538	1.08928	0.982757	P332	M145	46907.1	Folylpolyglutamate synthase OS=Streptomyces coelicolor (strain ATCC BAA-471 / A3(2) / M145) OX=100226 GN=fpgS PE=3 SV=1	6909.37	7089.47	7045.04	7455.38	7795.89	7671.41	9700.63	9022.75	9127.71	7214.34	7795.89	6993.48
Q9Z388	SCO3218		Protein MbtH	2.29828	3214.75	7388.39	4	3	37.5028	0.00495796	0.0204538	2.29828	0.982335	P332	M145	8004.87	MbtH-like domain-containing protein OS=Streptomyces coelicolor (strain ATCC BAA-471 / A3(2) / M145) OX=100226 GN=SCO3218 PE=4 SV=1	3879.19	2745.47	3019.59	8088.46	5905.2	8171.51	5446.31	3494.15	3912.25	7826.95	5905.2	7449.38
Q9L288	SCO1521		Probable transcriptional regulatory protein SCO1521	1.24473	11545.4	14371	9	7	89.0875	0.0049327	0.0204538	1.24473	0.982565	P332	M145	26831.2	Probable transcriptional regulatory protein SCO1521 OS=Streptomyces coelicolor (strain ATCC BAA-471 / A3(2) / M145) OX=100226 GN=SCO1521 PE=3 SV=1	11535.4	12188.6	10912.3	14460.5	13774.7	14877.8	16195.5	15512.4	14138.3	13992.9	13774.7	13563
O69985	SCO5809		Hydrolase	1.42901	9314.66	13310.7	9	3	59.6287	0.00512593	0.0207599	1.42901	0.980782	P332	M145	31644.6	Hydrolase OS=Streptomyces coelicolor (strain ATCC BAA-471 / A3(2) / M145) OX=100226 GN=SCO5809 PE=4 SV=1	8483.71	10021.1	9439.14	13274.8	12360.7	14296.7	11911	12753.8	12229.6	12845.6	12360.7	13033.3
Q9X7Q4	SCO6748		Enoyl coA hydratase	1.67263	12198.5	20403.7	6	3	36.4728	0.00510919	0.0207599	1.67263	0.980939	P332	M145	26792.6	Enoyl coA hydratase OS=Streptomyces coelicolor (strain ATCC BAA-471 / A3(2) / M145) OX=100226 GN=SCO6748 PE=3 SV=1	10740.4	12665	13190.3	23020.3	18251.3	19939.4	15079.3	16118.7	17089.6	22276	18251.3	18177.3
Q8CJI6	SCO5677		ATP/GTP binding protein	1.32281	3528.99	4668.21	10	4	58.4086	0.00508274	0.0207599	1.32281	0.981186	P332	M145	72057.4	ATP/GTP binding protein OS=Streptomyces coelicolor (strain ATCC BAA-471 / A3(2) / M145) OX=100226 GN=SCO5677 PE=4 SV=1	3437.03	3835.65	3314.3	4502.01	4609.01	4893.6	4825.53	4881.62	4294.09	4356.45	4609.01	4461.15
Q9F2P9	SCO3100		NTP pyrophosphohydrolase MazG-like domain-containing protein	1.54505	16363.6	25282.7	18	10	127.297	0.00516976	0.0208105	1.54505	0.980368	P332	M145	34793.1	NTP pyrophosphohydrolase MazG putative catalytic core domain-containing protein OS=Streptomyces coelicolor (strain ATCC BAA-471 / A3(2) / M145) OX=100226 GN=SCO3100 PE=3 SV=1	14437.1	17480.2	17173.6	24704.9	23426.6	27716.6	20269.5	22247	22250.5	23906.2	23426.6	25267.2
Q9ZH58	SCO2618	clpP2	ATP-dependent Clp protease proteolytic subunit 2 (EC 3.4.21.92) (Endopeptidase Clp 2)	1.16753	51208.6	59787.3	14	5	123.08	0.00521463	0.0208647	1.16753	0.979942	P332	M145	24180.6	ATP-dependent Clp protease proteolytic subunit 2 OS=Streptomyces coelicolor (strain ATCC BAA-471 / A3(2) / M145) OX=100226 GN=clpP2 PE=2 SV=2	51661.3	52581.6	49382.8	61500.7	57390.2	60471.1	72531.6	66920.5	63981.5	59512.3	57390.2	55127.2
O88042	SCO1582		ATP/GTP binding protein	1.50212	10625.8	15961.3	1	1	5.1877	0.00524651	0.0208666	1.50212	0.979637	P332	M145	19213.9	ATP/GTP binding protein OS=Streptomyces coelicolor (strain ATCC BAA-471 / A3(2) / M145) OX=100226 GN=SCO1582 PE=4 SV=1	9866.07	12082.4	9928.95	14961.3	16203	16719.5	13851.8	15377.2	12864.2	14477.6	16203	15242
Q9EX32	SCO1008		HTH arsR-type domain-containing protein	1.8684	7535.96	14080.2	3	2	21.8031	0.00530719	0.0209823	1.8684	0.979051	P332	M145	12208.8	HTH arsR-type domain-containing protein OS=Streptomyces coelicolor (strain ATCC BAA-471 / A3(2) / M145) OX=100226 GN=SCO1008 PE=4 SV=1	5978.63	8020.01	8609.25	14146	13324.4	14770.1	8393.89	10207.1	11154.3	13688.6	13324.4	13464.8
Q93J70	SCO2827		DUF3830 family protein	0.0880899	5362.81	472.409	5	3	30.7831	0.00534459	0.0210051	11.352	0.978687	M145	P332	18282.8	DUF3830 family protein OS=Streptomyces coelicolor (strain ATCC BAA-471 / A3(2) / M145) OX=100226 GN=SCO2827 PE=4 SV=1	7210.33	6444.79	2433.3	267.945	661.946	487.336	10123.2	8202.26	3152.64	259.282	661.946	444.27
Q9KZP4	SCO1388		Mannose-1-phosphate guanyltransferase	1.20789	20017.6	24179.1	45	28	353.305	0.00537632	0.0210055	1.20789	0.978377	P332	M145	89608.9	Mannose-1-phosphate guanyltransferase OS=Streptomyces coelicolor (strain ATCC BAA-471 / A3(2) / M145) OX=100226 GN=SCO1388 PE=3 SV=1	20750	19476.6	19826.1	25553.7	23736.3	23247.2	29132.7	24787.8	25687.2	24727.5	23736.3	21192.8
Q9L0U8	SCO4496		Acetyltransferase	1.47481	4359.84	6429.94	6	2	36.2509	0.00550916	0.0210297	1.47481	0.97706	P332	M145	19151	Acetyltransferase OS=Streptomyces coelicolor (strain ATCC BAA-471 / A3(2) / M145) OX=100226 GN=SCO4496 PE=4 SV=1	4417.64	4017.74	4644.15	7179.02	6010.04	6100.75	6202.28	5113.37	6017.07	6946.92	6010.04	5561.62
O69998	SCO5822		DNA topoisomerase (ATP-hydrolyzing) (EC 5.6.2.2)	1.28793	12017.2	15477.3	45	15	299.519	0.00550457	0.0210297	1.28793	0.977106	P332	M145	77270.1	DNA topoisomerase (ATP-hydrolyzing) OS=Streptomyces coelicolor (strain ATCC BAA-471 / A3(2) / M145) OX=100226 GN=SCO5822 PE=4 SV=1	11531.7	12092.8	12427.2	15010.8	14676.6	16744.6	16190.2	15390.5	16100.9	14525.5	14676.6	15264.8
Q9X8I1	SCO3401	folK	2-amino-4-hydroxy-6-hydroxymethyldihydropteridine diphosphokinase (EC 2.7.6.3)	1.1545	6207.93	7167.04	11	6	105.938	0.00546469	0.0210297	1.1545	0.977504	P332	M145	21791.6	2-amino-4-hydroxy-6-hydroxymethyldihydropteridine diphosphokinase OS=Streptomyces coelicolor (strain ATCC BAA-471 / A3(2) / M145) OX=100226 GN=folK PE=4 SV=1	6457.76	6045.86	6120.17	6983.68	7121.51	7395.94	9066.58	7694.56	7929.43	6757.89	7121.51	6742.35
Q8CK26	SCO1511		DUF349 domain-containing protein	1.15638	17829.5	20617.7	25	12	220.573	0.00549444	0.0210297	1.15638	0.977207	P332	M145	40246.8	DUF349 domain-containing protein OS=Streptomyces coelicolor (strain ATCC BAA-471 / A3(2) / M145) OX=100226 GN=SCO1511 PE=4 SV=1	17880	18434.7	17173.7	20965	19921.3	20966.7	25103.2	23461.8	22250.7	20287.2	19921.3	19113.9
Q9K4B5	SCO5396		Cellulose-binding protein	1.55395	14295.5	22214.4	20	11	140.123	0.00562741	0.0211683	1.55395	0.975865	P332	M145	34605	Cellulose-binding protein OS=Streptomyces coelicolor (strain ATCC BAA-471 / A3(2) / M145) OX=100226 GN=SCO5396 PE=4 SV=1	13953.5	15366	13567	21002.9	20198.3	25442.2	19590.5	19556.3	17577.7	20323.8	20198.3	23193.8
Q9KYH6	SCO2696		2-hydroxyacid-family dehydrogenase	1.75835	5108.82	8983.08	12	2	69.5397	0.00561626	0.0211683	1.75835	0.975979	P332	M145	34717.7	2-hydroxyacid-family dehydrogenase OS=Streptomyces coelicolor (strain ATCC BAA-471 / A3(2) / M145) OX=100226 GN=SCO2696 PE=3 SV=1	5253.07	4978.58	5094.82	9500.68	7292.33	10156.2	7375.22	6336.23	6600.96	9193.52	7292.33	9258.71
Q9XA57	SCO3820		non-specific serine/threonine protein kinase (EC 2.7.11.1)	1.3947	893.858	1246.67	6	3	40.0251	0.00567295	0.0211683	1.3947	0.9754	P332	M145	53520.8	non-specific serine/threonine protein kinase OS=Streptomyces coelicolor (strain ATCC BAA-471 / A3(2) / M145) OX=100226 GN=SCO3820 PE=4 SV=1	886.394	869.402	925.777	1222.99	1133.47	1383.53	1244.48	1106.49	1199.46	1183.45	1133.47	1261.27
P80574	SCO2115	aroH	Phospho-2-dehydro-3-deoxyheptonate aldolase (EC 2.5.1.54) (3-deoxy-D-arabino-heptulosonate 7-phosphate synthase) (DAHP synthase) (Phospho-2-keto-3-deoxyheptonate aldolase)	1.12981	9913.72	11200.6	28	15	204.766	0.0056675	0.0211683	1.12981	0.975456	P332	M145	49870	Phospho-2-dehydro-3-deoxyheptonate aldolase OS=Streptomyces coelicolor (strain ATCC BAA-471 / A3(2) / M145) OX=100226 GN=aroH PE=1 SV=3	9971.43	9873.86	9895.87	11685.7	11072.6	10843.4	13999.7	12566.4	12821.3	11307.9	11072.6	9885.16
O69834	SCO6046		peptidyl-tRNA hydrolase (EC 3.1.1.29)	0.375816	2692.57	1011.91	8	4	49.5597	0.0058124	0.0213292	2.66088	0.973956	M145	P332	26824.4	aminoacyl-tRNA hydrolase OS=Streptomyces coelicolor (strain ATCC BAA-471 / A3(2) / M145) OX=100226 GN=SCO6046 PE=4 SV=1	2496.59	1998.86	3582.27	938.569	985.314	1111.86	3505.17	2543.94	4641.27	908.224	985.314	1013.6
Q9Z508	SCO1957		Fructokinase	1.29394	5151.03	6665.12	14	12	103.816	0.00580962	0.0213292	1.29394	0.973985	P332	M145	30794.8	Fructokinase OS=Streptomyces coelicolor (strain ATCC BAA-471 / A3(2) / M145) OX=100226 GN=SCO1957 PE=4 SV=1	4733.11	5238.61	5481.36	6946.88	6492.34	6556.14	6645.2	6667.16	7101.77	6722.28	6492.34	5976.76
Q9L0A2	SCO2444		Fatty acid synthase	1.38487	6747.68	9344.63	18	6	107.621	0.0057615	0.0213292	1.38487	0.974486	P332	M145	50562.7	Fatty acid synthase OS=Streptomyces coelicolor (strain ATCC BAA-471 / A3(2) / M145) OX=100226 GN=SCO2444 PE=1 SV=1	6325.78	7416.42	6500.85	8817.17	9248.59	9968.14	8881.28	9438.86	8422.65	8532.1	9248.59	9087.24
Q9K4M0	SCO7294		Stress protein	1.25318	2234.74	2800.53	11	4	58.5746	0.00592968	0.02164	1.25318	0.972721	P332	M145	44895.3	Stress protein OS=Streptomyces coelicolor (strain ATCC BAA-471 / A3(2) / M145) OX=100226 GN=SCO7294 PE=4 SV=1	2354.16	2052.85	2297.19	2810.28	2823.52	2767.79	3305.2	2612.66	2976.3	2719.42	2823.52	2523.19
Q9Z4X6	SCO3230	cdaPSI	CDA peptide synthetase I	1.38001	19631.1	27091.1	242	101	1512.77	0.00603412	0.0219008	1.38001	0.971606	P332	M145	798628	CDA peptide synthetase I OS=Streptomyces coelicolor (strain ATCC BAA-471 / A3(2) / M145) OX=100226 GN=cdaPSI PE=1 SV=1	18623.3	21047.8	19222.1	26262.7	25325.8	29684.7	26146.8	26787.5	24904.6	25413.6	25325.8	27061.4
P40170	SCO3669	dnaJ1	Chaperone protein DnaJ 1	1.29687	8130.79	10544.5	8	3	38.93	0.00619876	0.0221355	1.29687	0.96982	P332	M145	41337.5	Chaperone protein DnaJ 1 OS=Streptomyces coelicolor (strain ATCC BAA-471 / A3(2) / M145) OX=100226 GN=dnaJ1 PE=3 SV=2	8064.55	8491.36	7836.47	10090.2	10072.2	11471.2	11322.5	10806.9	10153.1	9763.99	10072.2	10457.5
Q9EX13	SCO1113		Glycosyl hydrolase	0.79041	2802.07	2214.78	10	5	59.1781	0.00613754	0.0221355	1.26517	0.970488	M145	P332	41386.7	Glycosyl hydrolase OS=Streptomyces coelicolor (strain ATCC BAA-471 / A3(2) / M145) OX=100226 GN=SCO1113 PE=4 SV=1	2989.66	2741.52	2675.03	2245.63	2305.8	2092.92	4197.43	3489.13	3465.83	2173.03	2305.8	1907.97
P37977	SCO4036		Uncharacterized protein SCO4036	1.5152	5929.05	8983.72	8	4	48.7263	0.00619083	0.0221355	1.5152	0.969907	P332	M145	11120.6	Uncharacterized protein SCO4036 OS=Streptomyces coelicolor (strain ATCC BAA-471 / A3(2) / M145) OX=100226 GN=SCO4036 PE=4 SV=1	5558.63	6059.68	6168.84	10191.6	7983.96	8775.64	7804.21	7712.14	7992.49	9862.07	7983.96	8000.13
O54108	SCO5912		microbial collagenase (EC 3.4.24.3)	1.30846	51307.1	67133.3	28	16	224.368	0.00623223	0.022136	1.30846	0.969453	P332	M145	92392.9	microbial collagenase OS=Streptomyces coelicolor (strain ATCC BAA-471 / A3(2) / M145) OX=100226 GN=SCO5912 PE=4 SV=1	49019.4	54748.8	50153.1	68185.9	62305.6	70908.4	68822.3	69678.7	64979.6	65981.4	62305.6	64642.1
Q9ADB2	SCO5356	thrB	Homoserine kinase (HK) (HSK) (EC 2.7.1.39)	0.633669	13253.4	8398.25	17	9	101.469	0.00648456	0.0224732	1.57811	0.966645	M145	P332	31820.4	Homoserine kinase OS=Streptomyces coelicolor (strain ATCC BAA-471 / A3(2) / M145) OX=100226 GN=thrB PE=3 SV=1	13685.7	12493.6	13580.8	8622	7114.66	9458.08	19214.5	15900.6	17595.6	8343.24	7114.66	8622.25
O86682	SCO6635	pglY	ATPase PglY (Bacteriophage (PhiC31) resistance gene PglY) (ORF1)	1.22723	3965.07	4866.06	58	25	337.227	0.00659624	0.0224732	1.22723	0.965381	P332	M145	141188	ATPase PglY OS=Streptomyces coelicolor (strain ATCC BAA-471 / A3(2) / M145) OX=100226 GN=pglY PE=1 SV=1	3720.54	4212.87	3961.8	4929.77	4965.29	4703.13	5223.57	5361.71	5133	4770.39	4965.29	4287.5
Q9RKP9	SCO2279		DNA primase/polymerase bifunctional N-terminal domain-containing protein	1.36261	10964	14939.7	11	7	67.7513	0.00659785	0.0224732	1.36261	0.965362	P332	M145	26558.9	DNA primase/polymerase bifunctional N-terminal domain-containing protein OS=Streptomyces coelicolor (strain ATCC BAA-471 / A3(2) / M145) OX=100226 GN=SCO2279 PE=4 SV=1	9919.3	12108.4	10864.2	14599.4	14755.4	15464.2	13926.5	15410.4	14075.9	14127.4	14755.4	14097.6
O86556	SCO6622		ATP/GTP binding protein	1.36569	6388.91	8725.28	23	10	141.232	0.00652159	0.0224732	1.36569	0.966227	P332	M145	69512.1	ATP/GTP binding protein OS=Streptomyces coelicolor (strain ATCC BAA-471 / A3(2) / M145) OX=100226 GN=SCO6622 PE=4 SV=1	6073.75	6531	6561.99	8334.3	8157.18	9684.36	8527.44	8311.98	8501.87	8064.84	8157.18	8828.54
O86809	SCO5749		Two-component regulator	1.21097	3829.99	4638.02	11	5	72.2719	0.0064318	0.0224732	1.21097	0.967238	P332	M145	24101.7	Two-component regulator OS=Streptomyces coelicolor (strain ATCC BAA-471 / A3(2) / M145) OX=100226 GN=SCO5749 PE=4 SV=1	3967.68	3743.86	3778.44	4937.31	4496.27	4480.46	5570.55	4764.8	4895.44	4777.68	4496.27	4084.52
Q9ZBG8	SCO6445		inositol-phosphate phosphatase (EC 3.1.3.25)	0.533016	200.097	106.655	5	3	43.2811	0.0063825	0.0224732	1.87612	0.96779	M145	P332	30071.6	inositol-phosphate phosphatase OS=Streptomyces coelicolor (strain ATCC BAA-471 / A3(2) / M145) OX=100226 GN=SCO6445 PE=4 SV=1	236.054	188.588	175.651	94.8345	123.889	101.242	331.415	240.016	227.577	91.7684	123.889	92.2951
Q93JL1	SCO4983		Uncharacterized protein	1.30861	18407	24087.6	6	1	39.7195	0.00655689	0.0224732	1.30861	0.965828	P332	M145	14930	Uncharacterized protein OS=Streptomyces coelicolor (strain ATCC BAA-471 / A3(2) / M145) OX=100226 GN=SCO4983 PE=4 SV=1	19906.6	18319.5	16995.1	23674	23300.2	25288.5	27948.4	23315.2	22019.2	22908.6	23300.2	23053.7
Q9KXN2	SCO4325	cspB	Cold shock protein B	1.46742	3071.71	4507.48	6	1	49.4809	0.00659089	0.0224732	1.46742	0.965441	P332	M145	13557.6	Cold shock protein B OS=Streptomyces coelicolor (strain ATCC BAA-471 / A3(2) / M145) OX=100226 GN=cspB PE=4 SV=1	3481.69	2802.93	2930.5	4622.01	4203.99	4696.45	4888.23	3567.28	3796.83	4472.57	4203.99	4281.42
Q8CK11	SCO1966	uvrB	UvrABC system protein B (Protein UvrB) (Excinuclease ABC subunit B)	1.30472	4915.49	6413.36	29	12	159.119	0.00664921	0.0225326	1.30472	0.964776	P332	M145	80027.7	UvrABC system protein B OS=Streptomyces coelicolor (strain ATCC BAA-471 / A3(2) / M145) OX=100226 GN=uvrB PE=3 SV=1	4543.94	4974.18	5228.34	6772.42	6079.11	6388.54	6379.6	6330.63	6773.96	6553.46	6079.11	5823.98
Q59833	SCO5440	glgB1	1,4-alpha-glucan branching enzyme GlgB 1 (EC 2.4.1.18) (1,4-alpha-D-glucan:1,4-alpha-D-glucan 6-glucosyl-transferase 1) (Alpha-(1->4)-glucan branching enzyme 1) (Glycogen branching enzyme 1) (BE 1)	1.29908	7912.36	10278.7	9	3	43.9615	0.00669063	0.0225579	1.29908	0.964302	P332	M145	85450.7	1_4-alpha-glucan branching enzyme GlgB 1 OS=Streptomyces coelicolor (strain ATCC BAA-471 / A3(2) / M145) OX=100226 GN=glgB1 PE=3 SV=2	7184.36	8355.6	8197.11	10660.8	10023.9	10151.5	10086.7	10634.2	10620.4	10316.1	10023.9	9254.44
Q9L066	SCO2788		HU family DNA-binding protein	0.497491	841.321	418.55	3	1	14.5658	0.0069872	0.0227939	2.01009	0.960856	M145	P332	9992.37	HU family DNA-binding protein OS=Streptomyces coelicolor (strain ATCC BAA-471 / A3(2) / M145) OX=100226 GN=SCO2788 PE=4 SV=1	890.147	726.687	907.129	486.327	441.842	327.48	1249.75	924.853	1175.3	470.603	441.842	298.54
Q9RDH7	SCO2750		Xylose isomerase-like TIM barrel domain-containing protein	1.65182	5363.53	8859.6	11	2	58.5228	0.00691135	0.0227939	1.65182	0.961745	P332	M145	30652.6	Xylose isomerase-like TIM barrel domain-containing protein OS=Streptomyces coelicolor (strain ATCC BAA-471 / A3(2) / M145) OX=100226 GN=SCO2750 PE=4 SV=1	4932.77	6177.05	4980.76	8913.8	7838.31	9826.67	6925.52	7861.52	6453.19	8625.61	7838.31	8958.28
Q9FBQ9	SCO5287		MarR-family transcriptional regulator	1.4358	12244.7	17580.9	4	1	21.8355	0.00695398	0.0227939	1.4358	0.961246	P332	M145	18060.4	MarR-family transcriptional regulator OS=Streptomyces coelicolor (strain ATCC BAA-471 / A3(2) / M145) OX=100226 GN=SCO5287 PE=4 SV=1	10933.4	13870.7	11929.9	17322	17213	18207.6	15350.3	17653.2	15456.6	16762	17213	16598.5
Q7AKJ0	SCO4724	map	Methionine aminopeptidase (MAP) (MetAP) (EC 3.4.11.18) (Peptidase M)	0.787044	3850.14	3030.23	9	4	68.4411	0.00700086	0.0227939	1.27058	0.960695	M145	P332	29628.8	Methionine aminopeptidase OS=Streptomyces coelicolor (strain ATCC BAA-471 / A3(2) / M145) OX=100226 GN=map PE=3 SV=1	4213.82	3675.71	3660.89	3002.77	3026.39	3061.54	5916.12	4678.07	4743.13	2905.68	3026.39	2790.98
Q9KZB8	SCO6971		Methylase	1.38969	2125.97	2954.44	12	5	76.6937	0.00688268	0.0227939	1.38969	0.962079	P332	M145	28535.1	Methylase OS=Streptomyces coelicolor (strain ATCC BAA-471 / A3(2) / M145) OX=100226 GN=SCO6971 PE=3 SV=1	1885.98	2291.71	2200.23	3065.22	2808.15	2989.96	2647.89	2916.65	2850.67	2966.11	2808.15	2725.74
Q9KZZ7	SCO4429	fbiC	FO synthase [Includes: 7,8-didemethyl-8-hydroxy-5-deazariboflavin synthase (EC 4.3.1.32); 5-amino-6-(D-ribitylamino)uracil--L-tyrosine 4-hydroxyphenyl transferase (EC 2.5.1.147)]	0.657058	965.815	634.596	9	2	54.5206	0.00695758	0.0227939	1.52194	0.961203	M145	P332	94176.8	FO synthase OS=Streptomyces coelicolor (strain ATCC BAA-471 / A3(2) / M145) OX=100226 GN=fbiC PE=3 SV=1	1055.74	820.717	1020.99	633.112	614.765	655.913	1482.24	1044.52	1322.81	612.643	614.765	597.949
Q9XA38	SCO3575		Endoribonuclease L-PSP/chorismate mutase-like domain-containing protein	0.250576	8428.41	2111.96	2	2	22.7869	0.00685292	0.0227939	3.9908	0.962426	M145	P332	15704.2	Endoribonuclease L-PSP/chorismate mutase-like domain-containing protein OS=Streptomyces coelicolor (strain ATCC BAA-471 / A3(2) / M145) OX=100226 GN=SCO3575 PE=4 SV=1	7778.59	8171.16	9335.48	1285.96	3318.24	1731.67	10921	10399.4	12095.3	1244.38	3318.24	1578.64
Q9RJ20	SCO1848	cobQ	Cobyric acid synthase	1.40555	11705.9	16453.2	26	11	168.505	0.00730774	0.023677	1.40555	0.957045	P332	M145	53505.1	Cobyric acid synthase OS=Streptomyces coelicolor (strain ATCC BAA-471 / A3(2) / M145) OX=100226 GN=cobQ PE=3 SV=1	11019.1	12755	11343.6	17242.5	14833	17284.1	15470.6	16233.3	14697.1	16685	14833	15756.7
O86753	SCO5646		Solute binding lipoprotein	1.3741	3916.42	5381.56	15	6	112.906	0.00745678	0.0238013	1.3741	0.955246	P332	M145	40036.9	Solute binding lipoprotein OS=Streptomyces coelicolor (strain ATCC BAA-471 / A3(2) / M145) OX=100226 GN=SCO5646 PE=4 SV=1	3822.24	4183.45	3743.59	5051.04	5127.9	5965.74	5366.35	5324.26	4850.28	4887.74	5127.9	5438.54
Q9K4E4	SCO5360	prfA	Peptide chain release factor 1 (RF-1)	1.5999	13681.8	21889.5	18	11	99.3267	0.00748944	0.0238013	1.5999	0.954849	P332	M145	39460	Peptide chain release factor 1 OS=Streptomyces coelicolor (strain ATCC BAA-471 / A3(2) / M145) OX=100226 GN=prfA PE=3 SV=1	12405	15271.9	13368.5	20078.7	20489	25101	17416.4	19436.5	17320.6	19429.5	20489	22882.7
Q9EWJ4	SCO7590	katA2	Catalase (EC 1.11.1.6)	0.363316	125.247	45.5042	4	1	21.3762	0.00747193	0.0238013	2.75243	0.955062	M145	P332	57335.7	Catalase OS=Streptomyces coelicolor (strain ATCC BAA-471 / A3(2) / M145) OX=100226 GN=katA2 PE=3 SV=1	142.1	129.29	104.351	31.035	58.6124	46.8653	199.505	164.547	135.2	30.0316	58.6124	42.7237
Q9X806	SCO2148	qcrB	Cytochrome bc1 complex cytochrome b subunit (EC 7.1.1.8) (Cytochrome bc1 reductase complex subunit QcrB) (Ubiquinol--cytochrome c reductase cytochrome b subunit)	1.25582	17202.7	21603.5	11	5	80.5496	0.00741045	0.0238013	1.25582	0.955807	P332	M145	60886	Cytochrome bc1 complex cytochrome b subunit OS=Streptomyces coelicolor (strain ATCC BAA-471 / A3(2) / M145) OX=100226 GN=qcrB PE=3 SV=1	17460.2	17296.5	16851.6	20323.8	21000.2	23486.5	24513.8	22013.2	21833.3	19666.7	21000.2	21411
O69198	SCO3345	ilvD	Dihydroxy-acid dehydratase (DAD) (EC 4.2.1.9)	1.24724	4722.02	5889.49	32	14	176.494	0.00793706	0.0238542	1.24724	0.949345	P332	M145	65115.9	Dihydroxy-acid dehydratase OS=Streptomyces coelicolor (strain ATCC BAA-471 / A3(2) / M145) OX=100226 GN=ilvD PE=3 SV=2	4805	4641.58	4719.48	5420.31	5960	6288.16	6746.14	5907.33	6114.67	5245.06	5960	5732.46
Q9KZ60	SCO3089		ABC transporter ATP-binding protein	1.60001	8748.49	13997.7	9	4	52.3442	0.00790183	0.0238542	1.60001	0.949782	P332	M145	27586.6	ABC transporter ATP-binding protein OS=Streptomyces coelicolor (strain ATCC BAA-471 / A3(2) / M145) OX=100226 GN=SCO3089 PE=3 SV=1	8231.83	9897.28	8116.38	13177.1	12792.9	16023	11557.3	12596.2	10515.8	12751.1	12792.9	14607
Q9X883	SCO3291		Regulatory protein	2.05294	5753.29	11811.2	11	4	67.1585	0.00781354	0.0238542	2.05294	0.950876	P332	M145	52253.7	Regulatory protein OS=Streptomyces coelicolor (strain ATCC BAA-471 / A3(2) / M145) OX=100226 GN=SCO3291 PE=4 SV=1	5161.79	5875.86	6222.22	14817.9	9440.65	11175	7247.05	7478.2	8061.65	14338.8	9440.65	10187.4
Q93RV3	SCO1873		Acetyltransferase	0.452313	3906.5	1766.96	13	5	84.8391	0.00770619	0.0238542	2.21086	0.9522	M145	P332	17272.5	Acetyltransferase OS=Streptomyces coelicolor (strain ATCC BAA-471 / A3(2) / M145) OX=100226 GN=SCO1873 PE=4 SV=1	4370.76	4506.89	2841.85	1891.71	1797.28	1611.9	6136.47	5735.91	3681.96	1830.55	1797.28	1469.45
Q9AK59	SCO4058		ATPase	1.45669	9537.52	13893.2	9	4	62.1718	0.00781123	0.0238542	1.45669	0.950905	P332	M145	18556.4	ATPase OS=Streptomyces coelicolor (strain ATCC BAA-471 / A3(2) / M145) OX=100226 GN=SCO4058 PE=4 SV=1	8155.86	10415.6	10041.2	13952.1	13558.4	14169	11450.7	13255.9	13009.6	13501	13558.4	12916.9
O86828	SCO5671		Oxidoreductase	1.76094	4831.78	8508.46	11	3	63.3512	0.00764863	0.0238542	1.76094	0.952906	P332	M145	52358.1	Oxidoreductase OS=Streptomyces coelicolor (strain ATCC BAA-471 / A3(2) / M145) OX=100226 GN=SCO5671 PE=4 SV=1	4320.42	4728.96	5445.96	10115.6	7666.81	7742.97	6065.79	6018.53	7055.91	9788.56	7666.81	7058.71
Q9KZL6	SCO3028	manB	Phosphomannomutase	1.30791	3673.03	4804.01	16	8	99.7943	0.0078347	0.0238542	1.30791	0.950614	P332	M145	48256.1	Phosphomannomutase OS=Streptomyces coelicolor (strain ATCC BAA-471 / A3(2) / M145) OX=100226 GN=manB PE=3 SV=1	3367.71	3678.92	3972.48	4604.48	4761.89	5045.65	4728.2	4682.15	5146.84	4455.62	4761.89	4599.76
Q9FCH1	SCO4198		DNA-binding protein	1.34331	10519.5	14131	9	6	53.3637	0.0077562	0.0238542	1.34331	0.951584	P332	M145	15476.2	DNA-binding protein OS=Streptomyces coelicolor (strain ATCC BAA-471 / A3(2) / M145) OX=100226 GN=SCO4198 PE=4 SV=1	9746.69	10986.6	10825.3	13822.2	13176.7	15394	13684.2	13982.6	14025.5	13375.3	13176.7	14033.6
Q9ZBX5	SCO3957		Possible integral membrane protein	0.810468	4802.79	3892.51	5	3	38.8022	0.00792736	0.0238542	1.23386	0.949465	M145	P332	30731.1	Possible integral membrane protein OS=Streptomyces coelicolor (strain ATCC BAA-471 / A3(2) / M145) OX=100226 GN=SCO3957 PE=4 SV=1	5099.51	4741.2	4567.67	4034.01	3682.89	3960.62	7159.62	6034.11	5917.98	3903.59	3682.89	3610.61
Q9K4F7	SCO4181		Aminomethyltransferase folate-binding domain-containing protein	0.218689	6569.96	1436.78	14	6	100.242	0.0079196	0.0238542	4.5727	0.949562	M145	P332	34674.3	Aminomethyltransferase folate-binding domain-containing protein OS=Streptomyces coelicolor (strain ATCC BAA-471 / A3(2) / M145) OX=100226 GN=SCO4181 PE=4 SV=1	4606.38	10303.4	4800.15	1234.04	1872.23	1204.07	6467.27	13113.1	6219.18	1194.15	1872.23	1097.67
O69979	SCO5803	lexA	LexA repressor (EC 3.4.21.88)	0.838041	3900.28	3268.6	8	5	54.8784	0.00764291	0.0238542	1.19326	0.952976	M145	P332	25310.8	LexA repressor OS=Streptomyces coelicolor (strain ATCC BAA-471 / A3(2) / M145) OX=100226 GN=lexA PE=3 SV=1	4107.5	3829.65	3763.7	3188.66	3423.18	3193.95	5766.86	4873.98	4876.33	3085.57	3423.18	2911.7
Q9KXR1	SCO1488	pyrR	Bifunctional protein PyrR [Includes: Pyrimidine operon regulatory protein; Uracil phosphoribosyltransferase (UPRTase) (EC 2.4.2.9)]	0.430851	2623.31	1130.25	7	3	48.6071	0.0078317	0.0238542	2.32099	0.950651	M145	P332	21248.5	Bifunctional protein PyrR OS=Streptomyces coelicolor (strain ATCC BAA-471 / A3(2) / M145) OX=100226 GN=pyrR PE=3 SV=1	2500.39	3033.7	2335.83	1176.82	1392	821.944	3510.51	3860.98	3026.36	1138.77	1392	749.308
Q93JK5	SCO4989		Glycerol operon regulatory protein	0.615438	3695.3	2274.23	13	5	83.0917	0.00803312	0.0240341	1.62486	0.948147	M145	P332	27922.9	IclR-family transcriptional regulatory protein OS=Streptomyces coelicolor (strain ATCC BAA-471 / A3(2) / M145) OX=100226 GN=SCO4989 PE=4 SV=1	4128.11	3738.66	3219.14	2014.96	2545.71	2262.02	5795.79	4758.18	4170.79	1949.81	2545.71	2062.12
Q7AKK1	SCO4114		Sporulation associated protein	1.26154	3954.21	4988.41	18	6	104.657	0.00822892	0.0241842	1.26154	0.945692	P332	M145	50821.5	Sporulation associated protein OS=Streptomyces coelicolor (strain ATCC BAA-471 / A3(2) / M145) OX=100226 GN=SCO4114 PE=4 SV=1	3727.83	4133.8	4001	4815.26	4790.47	5359.5	5233.81	5261.08	5183.79	4659.58	4790.47	4885.87
O86581	SCO5486		Pyridoxal-phosphate-dependent aminotransferase	1.14994	2292.07	2635.75	7	2	39.5854	0.00822404	0.0241842	1.14994	0.945753	P332	M145	40353.4	Pyridoxal-phosphate-dependent aminotransferase OS=Streptomyces coelicolor (strain ATCC BAA-471 / A3(2) / M145) OX=100226 GN=SCO5486 PE=4 SV=1	2412.23	2255.75	2208.22	2615.88	2598.18	2693.19	3386.73	2870.89	2861.02	2531.3	2598.18	2455.19
Q9X8V8	SCO3676		Integral membrane protein	1.52924	552.825	845.402	3	1	15.8294	0.00820214	0.0241842	1.52924	0.946029	P332	M145	36081.1	Integral membrane protein OS=Streptomyces coelicolor (strain ATCC BAA-471 / A3(2) / M145) OX=100226 GN=SCO3676 PE=4 SV=1	475.242	602.318	580.913	781.031	834.731	920.444	667.231	766.569	752.644	755.779	834.731	839.103
Q9KXR5	SCO1484	carA	Carbamoyl phosphate synthase small chain (EC 6.3.5.5) (Carbamoyl phosphate synthetase glutamine chain)	1.22681	2802.79	3438.49	16	4	110.636	0.00815693	0.0241842	1.22681	0.946597	P332	M145	40914.1	Carbamoyl-phosphate synthase small chain OS=Streptomyces coelicolor (strain ATCC BAA-471 / A3(2) / M145) OX=100226 GN=carA PE=3 SV=1	2617.79	2799.24	2991.35	3553.27	3356.65	3405.56	3675.33	3562.59	3875.67	3438.39	3356.65	3104.6
Q9L0N9	SCO4252		Phage tail protein	0.585969	38640.8	22642.3	10	8	116.953	0.00826998	0.0241978	1.70658	0.945174	M145	P332	16480.8	Phage tail protein OS=Streptomyces coelicolor (strain ATCC BAA-471 / A3(2) / M145) OX=100226 GN=SCO4252 PE=4 SV=1	42006.2	37400.9	36515.2	23040	26369.1	18517.7	58976	47600	47310	22295.1	26369.1	16881.3
Q9F319	SCO3799		SseB protein N-terminal domain-containing protein	1.22322	4221.34	5163.62	9	5	63.1218	0.008319	0.0242345	1.22322	0.944555	P332	M145	17399.8	SseB protein N-terminal domain-containing protein OS=Streptomyces coelicolor (strain ATCC BAA-471 / A3(2) / M145) OX=100226 GN=SCO3799 PE=4 SV=1	3960.9	4422.4	4280.7	4904.3	5258.02	5328.56	5561.04	5628.38	5546.18	4745.74	5258.02	4857.67
Q9X895	SCO3303	lysS	Lysine--tRNA ligase (EC 6.1.1.6) (Lysyl-tRNA synthetase) (LysRS)	1.35823	38215.4	51905.1	29	13	186.524	0.00859187	0.0244923	1.35823	0.941091	P332	M145	63551.7	Lysine--tRNA ligase OS=Streptomyces coelicolor (strain ATCC BAA-471 / A3(2) / M145) OX=100226 GN=lysS PE=3 SV=2	35216.3	40284.7	39145.2	49190.7	49460.7	57063.9	49443	51270.3	50717.4	47600.3	49460.7	52021.1
Q9EX10	SCO1116		Secreted protein	0.727817	5758.68	4191.27	10	5	73.9676	0.00852152	0.0244923	1.37397	0.941987	M145	P332	31593.2	Secreted protein OS=Streptomyces coelicolor (strain ATCC BAA-471 / A3(2) / M145) OX=100226 GN=SCO1116 PE=4 SV=1	6006.52	5173.48	6096.05	4385.01	4320.67	3868.11	8433.05	6584.27	7898.18	4243.24	4320.67	3526.28
Q7AKN2	SCO2779	acdH	Acyl-CoA dehydrogenase	1.34153	44004.6	59033.3	35	19	332.853	0.00858844	0.0244923	1.34153	0.941134	P332	M145	41726.5	Acyl-CoA dehydrogenase OS=Streptomyces coelicolor (strain ATCC BAA-471 / A3(2) / M145) OX=100226 GN=acdH PE=3 SV=1	46566.9	44618.5	40828.3	57282	55256.5	64561.4	65379	56785.9	52898.1	55430	55256.5	58856.1
O86684	SCO6638		GmrSD restriction endonucleases N-terminal domain-containing protein	1.30793	13366.3	17482.1	42	23	300.531	0.00853372	0.0244923	1.30793	0.941832	P332	M145	67769.8	DUF262 domain-containing protein OS=Streptomyces coelicolor (strain ATCC BAA-471 / A3(2) / M145) OX=100226 GN=SCO6638 PE=4 SV=1	12028.5	14294.4	13775.9	17704	16798.4	17944	16887.8	18192.4	17848.3	17131.6	16798.4	16358.3
Q9RJZ6	SCO1174		Probable aldehyde dehydrogenase (EC 1.2.1.3)	1.30701	43458.1	56800.2	33	20	305.522	0.00856275	0.0244923	1.30701	0.941462	P332	M145	55674	Probable aldehyde dehydrogenase OS=Streptomyces coelicolor (strain ATCC BAA-471 / A3(2) / M145) OX=100226 GN=SCO1174 PE=3 SV=1	41323.5	45496	43554.8	61469.6	52091.8	56839.2	58017.5	57902.6	56430.6	59482.2	52091.8	51816.3
Q9F3N3	SCO7654		Oxidoreductase	1.18815	5700.88	6773.51	8	5	67.5846	0.00870181	0.0246468	1.18815	0.939686	P332	M145	29926.8	Oxidoreductase OS=Streptomyces coelicolor (strain ATCC BAA-471 / A3(2) / M145) OX=100226 GN=SCO7654 PE=4 SV=1	5923.76	5446.02	5732.86	7134.47	6609.26	6576.79	8316.85	6931.14	7427.63	6903.8	6609.26	5995.59
Q9Z596	SCO6206		Putative hydroxypyruvate isomerase (EC 5.3.1.22)	0.822949	4281.08	3523.11	11	9	77.5087	0.00879451	0.0246468	1.21514	0.938498	M145	P332	29635.4	Putative hydroxypyruvate isomerase OS=Streptomyces coelicolor (strain ATCC BAA-471 / A3(2) / M145) OX=100226 GN=SCO6206 PE=3 SV=1	4571.32	4126.81	4145.1	3550.39	3648.3	3370.63	6418.05	5252.19	5370.49	3435.6	3648.3	3072.76
Q9XD94	SCO4545		Transposase (putative) YhgA-like domain-containing protein	0.826146	3150.53	2602.79	26	5	163.114	0.00872625	0.0246468	1.21044	0.939373	M145	P332	34098.9	Transposase (putative) YhgA-like domain-containing protein OS=Streptomyces coelicolor (strain ATCC BAA-471 / A3(2) / M145) OX=100226 GN=SCO4545 PE=4 SV=1	3099.43	3178.91	3173.24	2633.99	2760.72	2413.67	4351.54	4045.8	4111.32	2548.83	2760.72	2200.37
Q53876	SCO4736	glmM	Phosphoglucosamine mutase (EC 5.4.2.10)	0.788583	3969.22	3130.06	20	7	113.732	0.00876837	0.0246468	1.2681	0.938833	M145	P332	46896.1	Phosphoglucosamine mutase OS=Streptomyces coelicolor (strain ATCC BAA-471 / A3(2) / M145) OX=100226 GN=glmM PE=3 SV=2	4133.18	4005.19	3769.3	2886.6	3329.05	3174.54	5802.91	5097.4	4883.59	2793.27	3329.05	2894
Q9RIV2	SCO0954		Acetyltransferase	1.16667	2231.76	2603.73	4	1	19.0606	0.0088478	0.024692	1.16667	0.937813	P332	M145	17574.8	Acetyltransferase OS=Streptomyces coelicolor (strain ATCC BAA-471 / A3(2) / M145) OX=100226 GN=SCO0954 PE=4 SV=1	2128.46	2265.73	2301.09	2580.03	2712.6	2518.55	2988.32	2883.59	2981.34	2496.62	2712.6	2295.98
Q9F2R7	SCO4472		Secreted protein	1.53767	2119.93	3259.75	9	4	65.1194	0.00906064	0.0250752	1.53767	0.93507	P332	M145	23670.7	Secreted protein OS=Streptomyces coelicolor (strain ATCC BAA-471 / A3(2) / M145) OX=100226 GN=SCO4472 PE=4 SV=1	1971.76	2179.59	2208.44	2837.99	3175.61	3765.65	2768.31	2773.96	2861.3	2746.23	3175.61	3432.87
Q9S2X5	SCO2076	ileS	Isoleucine--tRNA ligase (EC 6.1.1.5) (Isoleucyl-tRNA synthetase) (IleRS)	1.84039	12417.9	22853.8	47	25	330.414	0.00905417	0.0250752	1.84039	0.935153	P332	M145	116886	Isoleucine--tRNA ligase OS=Streptomyces coelicolor (strain ATCC BAA-471 / A3(2) / M145) OX=100226 GN=ileS PE=3 SV=1	10026	15414.7	11813.1	21168.2	23048.3	24344.7	14076.4	19618.2	15305.3	20483.8	23048.3	22193.4
Q9XAD2	SCO1924		SUF system FeS cluster assembly SufBD core domain-containing protein	0.67681	15736.7	10650.8	19	11	155.103	0.00928165	0.0253691	1.47752	0.932206	M145	P332	41806.8	Fe-S cluster assembly protein SufD OS=Streptomyces coelicolor (strain ATCC BAA-471 / A3(2) / M145) OX=100226 GN=SCO1924 PE=4 SV=1	17501	14670.2	15039	9666.85	10345.4	11940.1	24571.1	18670.7	19484.8	9354.31	10345.4	10884.9
Q9RKU4	SCO6248	alc	Probable allantoicase (EC 3.5.3.4) (Allantoate amidinohydrolase)	1.35392	39398.2	53342	22	14	174.895	0.00928301	0.0253691	1.35392	0.932188	P332	M145	41207.7	Probable allantoicase OS=Streptomyces coelicolor (strain ATCC BAA-471 / A3(2) / M145) OX=100226 GN=alc PE=3 SV=1	34885.5	43441.3	39867.7	54113	51907.1	54006.1	48978.6	55287.7	51653.5	52363.4	51907.1	49233.5
O69972	SCO5796	hflX	GTPase HflX (GTP-binding protein HflX)	1.72147	9353.83	16102.3	20	7	115.194	0.00923911	0.0253691	1.72147	0.932758	P332	M145	54507	GTPase HflX OS=Streptomyces coelicolor (strain ATCC BAA-471 / A3(2) / M145) OX=100226 GN=hflX PE=3 SV=1	7703.29	9450.11	10908.1	16136.6	14458.7	17711.7	10815.3	12027.1	14132.8	15614.9	14458.7	16146.5
Q9XAQ9	SCO4567	nuoF	NADH-quinone oxidoreductase subunit F (EC 7.1.1.-) (NADH dehydrogenase I subunit F) (NDH-1 subunit F)	1.28913	13226.6	17050.8	21	11	147.595	0.00935779	0.0253691	1.28913	0.931216	P332	M145	48848.7	NADH-quinone oxidoreductase subunit F OS=Streptomyces coelicolor (strain ATCC BAA-471 / A3(2) / M145) OX=100226 GN=nuoF PE=3 SV=1	14699.3	12628.4	12352.2	17020.9	17152	16979.5	20637.6	16072.1	16003.8	16470.6	17152	15479
Q9RJ37	SCO1831		Oxidoreductase	0.740738	9912.17	7342.32	11	5	95.5531	0.00933434	0.0253691	1.35	0.931521	M145	P332	25695.1	Oxidoreductase OS=Streptomyces coelicolor (strain ATCC BAA-471 / A3(2) / M145) OX=100226 GN=SCO1831 PE=4 SV=1	9762	10586.8	9387.76	6900.12	8148.15	6978.7	13705.7	13473.7	12163	6677.03	8148.15	6361.99
Q9S2W7	SCO2089	murE	UDP-N-acetylmuramoyl-L-alanyl-D-glutamate--2,6-diaminopimelate ligase (EC 6.3.2.13) (Meso-A2pm-adding enzyme) (Meso-diaminopimelate-adding enzyme) (UDP-MurNAc-L-Ala-D-Glu:meso-diaminopimelate ligase) (UDP-MurNAc-tripeptide synthetase) (UDP-N-acetylmuramyl-tripeptide synthetase)	1.484	11897	17655.1	19	10	151.11	0.0094209	0.0254363	1.484	0.930395	P332	M145	52828.7	UDP-N-acetylmuramoyl-L-alanyl-D-glutamate--2_6-diaminopimelate ligase OS=Streptomyces coelicolor (strain ATCC BAA-471 / A3(2) / M145) OX=100226 GN=murE PE=3 SV=1	11164.2	13144	11382.6	17419.5	15746.9	19798.8	15674.4	16728.4	14747.6	16856.3	15746.9	18049.1
Q9ZBS4	SCO6164		Zinc finger DksA/TraR C4-type domain-containing protein	1.18175	99290.7	117337	17	11	116.66	0.00946024	0.0254391	1.18175	0.929882	P332	M145	12009.7	DksA C4-type domain-containing protein OS=Streptomyces coelicolor (strain ATCC BAA-471 / A3(2) / M145) OX=100226 GN=SCO6164 PE=4 SV=1	101905	100173	95793.9	123627	117121	111263	143073	127490	124113	119630	117121	101431
Q9S2H4	SCO2907	nagE2	PTS system N-acetylglucosamine-specific EIIC component (PTS system GlcNAc-specific EIIC component) (GlcNAc-specific transporter) (N-acetylglucosamine permease IIC component) (GlcNAc permease IIC component)	1.33814	2871.36	3842.29	8	4	41.6224	0.00951984	0.0254962	1.33814	0.929105	P332	M145	44167.8	PTS system N-acetylglucosamine-specific EIIC component OS=Streptomyces coelicolor (strain ATCC BAA-471 / A3(2) / M145) OX=100226 GN=nagE2 PE=1 SV=1	2626.61	3012.3	2975.16	3821.01	3557.22	4148.62	3687.72	3833.75	3854.69	3697.47	3557.22	3782.01
Q7AKR1	SCO0962	glgA	D-inositol 3-phosphate glycosyltransferase	1.44188	2435.06	3511.05	6	3	33.2266	0.00967191	0.0256962	1.44188	0.927119	P332	M145	42073.9	Glycosyl transferase OS=Streptomyces coelicolor (strain ATCC BAA-471 / A3(2) / M145) OX=100226 GN=glgA PE=4 SV=1	2462.86	2377.18	2465.12	3154.59	3323.2	4055.36	3457.82	3025.44	3193.87	3052.6	3323.2	3696.98
Q9ZBQ3	SCO5576	acyP	Acylphosphatase (EC 3.6.1.7) (Acylphosphate phosphohydrolase)	1.42534	9581.87	13657.5	2	1	12.2083	0.0096344	0.0256962	1.42534	0.927609	P332	M145	10308.6	Acylphosphatase OS=Streptomyces coelicolor (strain ATCC BAA-471 / A3(2) / M145) OX=100226 GN=acyP PE=3 SV=1	8169.12	10246.7	10329.8	13581.1	13505.7	13885.6	11469.3	13040.9	13383.5	13142	13505.7	12658.5
Q9ZBI6	SCO6488		Acyl-peptide hydrolase	0.648894	8758.32	5683.22	18	12	112.745	0.00974452	0.025786	1.54108	0.926168	M145	P332	70834.2	Acyl-peptide hydrolase OS=Streptomyces coelicolor (strain ATCC BAA-471 / A3(2) / M145) OX=100226 GN=SCO6488 PE=3 SV=1	8674.33	7807.24	9793.4	5458.38	6435.03	5156.24	12178.6	9936.26	12688.6	5281.91	6435.03	4700.58
Q9KZQ2	SCO2901		thioredoxin-dependent peroxiredoxin (EC 1.11.1.24) (Bacterioferritin comigratory protein) (Thioredoxin peroxidase)	0.29745	3638.29	1082.21	7	3	48.2394	0.00982579	0.0258979	3.36191	0.925104	M145	P332	16848.3	Thioredoxin domain-containing protein OS=Streptomyces coelicolor (strain ATCC BAA-471 / A3(2) / M145) OX=100226 GN=SCO2901 PE=4 SV=1	2959.07	5276.8	2678.99	802.967	1307.47	1136.19	4154.49	6715.77	3470.96	777.006	1307.47	1035.79
Q9FBN4	SCO5044	fumB	Fumarate hydratase class I (EC 4.2.1.2)	1.21742	16584.7	20190.5	37	21	340.832	0.00990718	0.0260092	1.21742	0.924036	P332	M145	60768	Fumarate hydratase class I OS=Streptomyces coelicolor (strain ATCC BAA-471 / A3(2) / M145) OX=100226 GN=fumB PE=3 SV=1	16556.3	16664.5	16533.4	20274.5	18683.4	21613.7	23244.7	21208.9	21421	19619	18683.4	19703.6
Q9F3J0	SCO5275		ATP/GTP binding protein	1.24594	8084.81	10073.2	60	25	417.909	0.00999616	0.0261395	1.24594	0.922868	P332	M145	112927	ATP/GTP binding protein OS=Streptomyces coelicolor (strain ATCC BAA-471 / A3(2) / M145) OX=100226 GN=SCO5275 PE=4 SV=1	7449.08	8481.41	8323.94	10444.6	9581.05	10193.9	10458.4	10794.3	10784.7	10106.9	9581.05	9293.02
Q9KXS9	SCO4312		Metal-dependent HD superfamily phosphohydrolase	0.272107	7516.83	2045.39	7	4	44.9732	0.0100438	0.0261609	3.67502	0.922243	M145	P332	28580.1	Metal-dependent HD superfamily phosphohydrolase OS=Streptomyces coelicolor (strain ATCC BAA-471 / A3(2) / M145) OX=100226 GN=SCO4312 PE=4 SV=1	8373.79	4220.22	9956.49	2142.74	2208.02	1785.4	11756.6	5371.06	12899.9	2073.46	2208.02	1627.62
Q9L0D7	SCO4705	rplB	Large ribosomal subunit protein uL2 (50S ribosomal protein L2)	1.4382	26595.9	38250.3	10	7	121.04	0.0101818	0.026314	1.4382	0.920428	P332	M145	30550.9	Large ribosomal subunit protein uL2 OS=Streptomyces coelicolor (strain ATCC BAA-471 / A3(2) / M145) OX=100226 GN=rplB PE=3 SV=1	24202.5	29813.7	25771.6	36164.5	36403	42183.3	33979.8	37943.9	33390.3	34995.2	36403	38455.5
Q9F2V1	SCO4610		Integral membrane protein	1.40161	5351.68	7500.99	4	3	30.5391	0.010165	0.026314	1.40161	0.920648	P332	M145	14878	Integral membrane protein OS=Streptomyces coelicolor (strain ATCC BAA-471 / A3(2) / M145) OX=100226 GN=SCO4610 PE=4 SV=1	5310.77	5735.41	5008.86	7039.34	7009.52	8454.12	7456.22	7299.44	6489.6	6811.75	7009.52	7707.02
Q9RDG1	SCO2767		ATP/GTP-binding protein	1.4979	2370.75	3551.14	10	4	52.4666	0.0103568	0.0263897	1.4979	0.918123	P332	M145	79319	ATP/GTP-binding protein OS=Streptomyces coelicolor (strain ATCC BAA-471 / A3(2) / M145) OX=100226 GN=SCO2767 PE=4 SV=1	2115.63	2610.17	2386.45	3495.14	3183.67	3974.61	2970.3	3321.96	3091.93	3382.13	3183.67	3623.37
Q9ADJ6	SCO7463	cvnA13	histidine kinase (EC 2.7.13.3)	1.66804	5036.95	8401.82	13	5	78.571	0.0103697	0.0263897	1.66804	0.917953	P332	M145	42557.9	Sensor histidine kinase OS=Streptomyces coelicolor (strain ATCC BAA-471 / A3(2) / M145) OX=100226 GN=cvnA13 PE=4 SV=1	4245.69	5360.53	5504.62	8969.07	7169.93	9066.46	5960.87	6822.33	7131.92	8679.09	7169.93	8265.25
Q9L124	SCO7436		Probable aldehyde dehydrogenase	1.30778	2944.94	3851.32	18	9	110.336	0.0103489	0.0263897	1.30778	0.918226	P332	M145	50306.9	Probable aldehyde dehydrogenase OS=Streptomyces coelicolor (strain ATCC BAA-471 / A3(2) / M145) OX=100226 GN=SCO7436 PE=3 SV=1	3027.95	2909.42	2897.44	3770.5	3517.06	4266.41	4251.19	3702.81	3753.98	3648.6	3517.06	3889.38
O54143	SCO5879	redW	L-prolyl-[peptidyl-carrier protein] dehydrogenase (EC 1.3.8.14)	1.48413	1160.16	1721.82	14	4	80.7479	0.0103853	0.0263897	1.48413	0.917747	P332	M145	41624.1	L-prolyl-[peptidyl-carrier protein] dehydrogenase OS=Streptomyces coelicolor (strain ATCC BAA-471 / A3(2) / M145) OX=100226 GN=redW PE=1 SV=1	1321.33	980.624	1178.52	1720.27	1675.58	1769.61	1855.12	1248.04	1526.91	1664.65	1675.58	1613.22
Q9XA35	SCO3578		Ion-transporting ATPase	1.12021	3271.97	3665.3	34	16	224.393	0.0104097	0.0263897	1.12021	0.917425	P332	M145	50941.6	Ion-transporting ATPase OS=Streptomyces coelicolor (strain ATCC BAA-471 / A3(2) / M145) OX=100226 GN=SCO3578 PE=4 SV=1	3393.84	3185.4	3236.68	3738.37	3549.01	3708.52	4764.89	4054.05	4193.52	3617.5	3549.01	3380.79
Q7AKR2	SCO0780		Zinc-binding oxidoreductase	0.256814	1966.83	505.109	11	7	66.8321	0.0104836	0.0264611	3.89388	0.91645	M145	P332	33212.8	Zinc-binding oxidoreductase OS=Streptomyces coelicolor (strain ATCC BAA-471 / A3(2) / M145) OX=100226 GN=SCO0780 PE=4 SV=1	1789.1	1238.42	2872.97	401.568	676.345	437.413	2511.87	1576.14	3722.28	388.585	676.345	398.758
Q9KZM1	SCO3023	ahcY	Adenosylhomocysteinase (EC 3.13.2.1) (S-adenosyl-L-homocysteine hydrolase) (AdoHcyase)	1.58237	34501.9	54594.7	32	15	252.154	0.0105574	0.0264611	1.58237	0.915477	P332	M145	52940.2	Adenosylhomocysteinase OS=Streptomyces coelicolor (strain ATCC BAA-471 / A3(2) / M145) OX=100226 GN=ahcY PE=3 SV=1	40894.2	32524.1	30087.5	54945.1	50162	58676.9	57414.7	41393.3	38982	53168.7	50162	53491.6
P58481	SCO7516	htpG	Chaperone protein HtpG (Heat shock protein HtpG) (High temperature protein G)	1.18778	20647.8	24525	40	24	353.293	0.0105231	0.0264611	1.18778	0.91593	P332	M145	71628.5	Chaperone protein HtpG OS=Streptomyces coelicolor (strain ATCC BAA-471 / A3(2) / M145) OX=100226 GN=htpG PE=3 SV=1	20425.2	21821.4	19696.7	24627.9	23489	25458.1	28676.6	27772	25519.5	23831.7	23489	23208.4
Q9KYW8	SCO3013		DNA-binding response regulator MtrA	0.864685	13495.2	11669.1	13	4	117.15	0.0106294	0.0265414	1.15649	0.914527	M145	P332	25248.4	Two-component system response regulator OS=Streptomyces coelicolor (strain ATCC BAA-471 / A3(2) / M145) OX=100226 GN=SCO3013 PE=4 SV=1	14131.2	12813.1	13541.5	11990.3	11624.9	11392.2	19839.9	16307.2	17544.7	11602.6	11624.9	10385.5
Q9RKZ5	SCO1437		Membrane protein	1.35606	2036.64	2761.8	3	2	22.4554	0.0109206	0.026723	1.35606	0.910681	P332	M145	16661.5	Membrane protein OS=Streptomyces coelicolor (strain ATCC BAA-471 / A3(2) / M145) OX=100226 GN=SCO1437 PE=4 SV=1	1828.09	2143.41	2138.41	2533.99	2829.83	2921.59	2566.61	2727.91	2770.57	2452.06	2829.83	2663.41
O86560	SCO6626	pglW	Probable kinase PglW (Bacteriophage (PhiC31) resistance gene PglW)	1.40639	50486	71003	16	7	82.0086	0.0109062	0.026723	1.40639	0.910871	P332	M145	169204	Probable kinase PglW OS=Streptomyces coelicolor (strain ATCC BAA-471 / A3(2) / M145) OX=100226 GN=pglW PE=1 SV=1	47364.3	53949.5	50144.3	67353.8	65218.9	80436.3	66498.6	68661.4	64968.1	65176.2	65218.9	73328.1
Q9X7N8	SCO6732		Fatty acid oxidative multifunctional enzyme	1.25388	9295.89	11655.9	46	11	325.509	0.0109472	0.026723	1.25388	0.91033	P332	M145	77664.4	3-hydroxyacyl-CoA dehydrogenase OS=Streptomyces coelicolor (strain ATCC BAA-471 / A3(2) / M145) OX=100226 GN=SCO6732 PE=4 SV=1	9188.92	8709.39	9989.37	11597.2	11057.9	12312.7	12901.1	11084.4	12942.5	11222.3	11057.9	11224.6
Q9F3G1	SCO4539		Uncharacterized protein	0.719054	2225.36	1600.16	5	1	29.9517	0.010971	0.026723	1.39072	0.910015	M145	P332	21795.8	Uncharacterized protein OS=Streptomyces coelicolor (strain ATCC BAA-471 / A3(2) / M145) OX=100226 GN=SCO4539 PE=4 SV=1	2247.91	2106.54	2321.63	1711.76	1388.33	1700.37	3156.03	2680.99	3007.96	1656.42	1388.33	1550.11
Q9AD75	SCO4963		ABC-type xenobiotic transporter (EC 7.6.2.2)	0.749423	2640.53	1978.87	9	5	59.4953	0.0109837	0.026723	1.33436	0.909846	M145	P332	35914.7	ABC transporter ATP-binding protein OS=Streptomyces coelicolor (strain ATCC BAA-471 / A3(2) / M145) OX=100226 GN=SCO4963 PE=4 SV=2	2358.19	2660.48	2902.91	2046.06	1984.75	1905.81	3310.85	3385.99	3761.08	1979.91	1984.75	1737.39
Q9RKP1	SCO2287		Oxidoreductase	1.84993	1639.27	3032.53	2	1	17.4266	0.0108609	0.026723	1.84993	0.911469	P332	M145	27259.8	Oxidoreductase OS=Streptomyces coelicolor (strain ATCC BAA-471 / A3(2) / M145) OX=100226 GN=SCO2287 PE=3 SV=1	1837.39	1677.06	1403.35	3217.28	2414.87	3465.43	2579.67	2134.39	1818.22	3113.26	2414.87	3159.18
Q8CJR1	SCO5520		L-glutamate gamma-semialdehyde dehydrogenase (EC 1.2.1.88) (L-glutamate gamma-semialdehyde dehydrogenase)	1.13069	75412.4	85268	37	22	380.145	0.0108004	0.026723	1.13069	0.912269	P332	M145	59362.8	L-glutamate gamma-semialdehyde dehydrogenase OS=Streptomyces coelicolor (strain ATCC BAA-471 / A3(2) / M145) OX=100226 GN=SCO5520 PE=4 SV=1	77569.9	76263.8	72403.6	87363.7	82349.8	86090.4	108907	97060.8	93807.8	84539.1	82349.8	78482.5
Q9AD91	SCO1676		Peptidase	1.40913	20780.4	29282.3	29	11	343.392	0.0110252	0.026726	1.40913	0.909298	P332	M145	47879.8	Peptidase OS=Streptomyces coelicolor (strain ATCC BAA-471 / A3(2) / M145) OX=100226 GN=SCO1676 PE=4 SV=1	19108.5	22901.6	20331.3	30690.7	26148.8	31007.3	26828	29146.8	26341.7	29698.4	26148.8	28267.1
Q9RKD2	SCO3155		Uncharacterized protein	0.00844178	755.062	6.37406	13	1	80.2204	0.0111127	0.0268401	118.458	0.908142	M145	P332	20348.1	Uncharacterized protein OS=Streptomyces coelicolor (strain ATCC BAA-471 / A3(2) / M145) OX=100226 GN=SCO3155 PE=4 SV=1	1362.41	730.698	172.08	0	16.1732	2.94902	1912.8	929.957	222.951	0	16.1732	2.68842
Q9XAR0	SCO4568	nuoG	NADH-quinone oxidoreductase subunit G (EC 7.1.1.-) (NADH dehydrogenase I subunit G) (NDH-1 subunit G)	1.35637	34724.3	47099.2	41	27	429.261	0.0111854	0.0269178	1.35637	0.907181	P332	M145	88862	NADH-quinone oxidoreductase subunit G OS=Streptomyces coelicolor (strain ATCC BAA-471 / A3(2) / M145) OX=100226 GN=nuoG PE=3 SV=1	39470.1	32526.7	32176.2	48960.1	45859.8	46477.7	55415.3	41396.7	41688.2	47377.1	45859.8	42370.4
Q93RW9	SCO1857		Bifunctional protein (CbiGH)	1.35442	11386.3	15421.9	18	14	155.702	0.0113257	0.0270593	1.35442	0.905327	P332	M145	59364.5	Bifunctional protein (CbiGH) OS=Streptomyces coelicolor (strain ATCC BAA-471 / A3(2) / M145) OX=100226 GN=SCO1857 PE=3 SV=1	10969.1	12473.5	10716.5	14306.5	15056.8	16902.2	15400.4	15875	13884.5	13844	15056.8	15408.6
O86690	SCO6644		Solute-binding lipoprotein	0.762672	3689.91	2814.19	19	6	123.638	0.0113245	0.0270593	1.31118	0.905343	M145	P332	52076.2	Solute-binding lipoprotein OS=Streptomyces coelicolor (strain ATCC BAA-471 / A3(2) / M145) OX=100226 GN=SCO6644 PE=4 SV=1	3945.28	3299.35	3825.1	2677.57	2897.12	2867.89	5539.1	4199.08	4955.89	2591	2897.12	2614.45
Q9ADD1	SCO5336		MutT-like protein	1.27842	5526.79	7065.56	5	1	34.0731	0.0113904	0.0271164	1.27842	0.904472	P332	M145	17013	MutT-like protein OS=Streptomyces coelicolor (strain ATCC BAA-471 / A3(2) / M145) OX=100226 GN=SCO5336 PE=3 SV=1	5451.05	5057.55	6071.77	7082.29	6839.73	7274.65	7653.17	6436.73	7866.73	6853.32	6839.73	6631.78
Q9RIV1	SCO0955		Uncharacterized protein	0.758852	6116.44	4641.48	3	1	28.0565	0.0116505	0.0274407	1.31778	0.901035	M145	P332	6418.08	Uncharacterized protein OS=Streptomyces coelicolor (strain ATCC BAA-471 / A3(2) / M145) OX=100226 GN=SCO0955 PE=4 SV=1	6714.61	5476.41	6158.31	4524.02	4811.92	4588.48	9427.19	6969.82	7978.84	4377.75	4811.92	4182.99
Q8CJR6	SCO5357	rho	Transcription termination factor Rho (EC 3.6.4.-) (ATP-dependent helicase Rho)	1.22515	30389.5	37231.6	26	15	253.299	0.0115704	0.0274407	1.22515	0.902094	P332	M145	75177.9	Transcription termination factor Rho OS=Streptomyces coelicolor (strain ATCC BAA-471 / A3(2) / M145) OX=100226 GN=rho PE=3 SV=1	28437.2	32009.8	30721.5	35578.8	36700.5	39415.5	39925.4	40738.8	39803.5	34428.5	36700.5	35932.3
Q9KXU3	SCO4298		Carboxylic ester hydrolase (EC 3.1.1.-)	1.17628	8574.74	10086.3	23	11	149.986	0.01162	0.0274407	1.17628	0.901439	P332	M145	54061.9	Carboxylic ester hydrolase OS=Streptomyces coelicolor (strain ATCC BAA-471 / A3(2) / M145) OX=100226 GN=SCO4298 PE=3 SV=1	9151.9	8470.75	8101.58	9999.51	10296	9963.38	12849.1	10780.7	10496.6	9676.21	10296	9082.9
Q9L290	SCO1519	ruvA	Holliday junction branch migration complex subunit RuvA	1.44168	5650.31	8145.94	9	5	55.0847	0.0117181	0.0275023	1.44168	0.900142	P332	M145	20550.7	Holliday junction branch migration complex subunit RuvA OS=Streptomyces coelicolor (strain ATCC BAA-471 / A3(2) / M145) OX=100226 GN=ruvA PE=3 SV=1	4872.51	6438.77	5639.67	7742.37	8263.17	8432.28	6840.92	8194.6	7306.88	7492.05	8263.17	7687.11
Q9F2R8	SCO4471		Secreted protein	1.594	8519.09	13579.4	17	10	138.83	0.0118171	0.0275124	1.594	0.898836	P332	M145	47005.6	Secreted protein OS=Streptomyces coelicolor (strain ATCC BAA-471 / A3(2) / M145) OX=100226 GN=SCO4471 PE=4 SV=1	8197.65	8771.28	8588.35	11508.9	12939.9	16289.5	11509.4	11163.2	11127.3	11136.8	12939.9	14850
Q9X8M6	SCO3369		Large ATP-binding protein	1.33403	7123.46	9502.9	17	6	93.6681	0.0118467	0.0275124	1.33403	0.898445	P332	M145	94537.8	Large ATP-binding protein OS=Streptomyces coelicolor (strain ATCC BAA-471 / A3(2) / M145) OX=100226 GN=SCO3369 PE=4 SV=1	6469.38	7672.61	7228.37	9340.74	8883.81	10284.2	9082.89	9764.92	9365.25	9038.74	8883.81	9375.35
Q9L074	SCO2780		Secreted protein	1.27959	14573.7	18648.3	18	8	108.283	0.0117693	0.0275124	1.27959	0.899467	P332	M145	36642.5	Secreted protein OS=Streptomyces coelicolor (strain ATCC BAA-471 / A3(2) / M145) OX=100226 GN=SCO2780 PE=1 SV=1	14018.5	15601.4	14101.1	19756.5	17084.8	19103.5	19681.7	19855.8	18269.7	19117.7	17084.8	17415.3
Q9RJK3	SCO0385		Membrane protein	1.37038	8212.68	11254.5	8	3	47.6023	0.0120486	0.0278839	1.37038	0.895782	P332	M145	55391	Membrane protein OS=Streptomyces coelicolor (strain ATCC BAA-471 / A3(2) / M145) OX=100226 GN=SCO0385 PE=4 SV=1	7094.16	8907.12	8636.75	10978.5	11155.9	11629.1	9960.08	11336.1	11190	10623.6	11155.9	10601.5
Q9AK31	SCO4895		ECF sigma factor	0.539839	10069.1	5435.7	17	10	160.209	0.0125895	0.0280601	1.8524	0.888667	M145	P332	36822	ECF sigma factor OS=Streptomyces coelicolor (strain ATCC BAA-471 / A3(2) / M145) OX=100226 GN=SCO4895 PE=3 SV=1	10658.7	9754.56	9794.07	5227.03	6900.68	4179.39	14964.6	12414.6	12689.4	5058.04	6900.68	3810.05
O88051	SCO1591		3-hydroxyacyl-CoA dehydrogenase	1.46346	9607.67	14060.4	12	9	92.4349	0.0122864	0.0280601	1.46346	0.89265	P332	M145	32565.3	3-hydroxyacyl-CoA dehydrogenase OS=Streptomyces coelicolor (strain ATCC BAA-471 / A3(2) / M145) OX=100226 GN=SCO1591 PE=4 SV=1	8984.78	10252.6	9585.58	13493.8	12468.4	16219.1	12614.5	13048.5	12419.3	13057.5	12468.4	14785.8
Q9F3N4	SCO7653		Hypothetical fusion protein	1.44078	9676.45	13941.6	7	3	52.0185	0.0125253	0.0280601	1.44078	0.88951	P332	M145	25155.1	Hypothetical fusion protein OS=Streptomyces coelicolor (strain ATCC BAA-471 / A3(2) / M145) OX=100226 GN=SCO7653 PE=4 SV=1	9307.99	10348.1	9373.26	15893.5	12209.4	13722	13068.3	13170	12144.2	15379.6	12209.4	12509.3
Q9FC18	SCO7066	fadH	2,4-dienoyl-CoA reductase [NADPH]	1.39219	3950.21	5499.46	23	11	147.521	0.0124309	0.0280601	1.39219	0.890749	P332	M145	71900.6	2_4-dienoyl-CoA reductase [NADPH] OS=Streptomyces coelicolor (strain ATCC BAA-471 / A3(2) / M145) OX=100226 GN=fadH PE=3 SV=1	3742.48	4249.76	3858.38	5509.07	4874.24	6115.07	5254.38	5408.67	4999.01	5330.95	4874.24	5574.67
Q9L2G1	SCO2522		Uncharacterized protein	1.31871	20248.5	26701.9	16	5	112.039	0.0125628	0.0280601	1.31871	0.889016	P332	M145	34759.5	Uncharacterized protein OS=Streptomyces coelicolor (strain ATCC BAA-471 / A3(2) / M145) OX=100226 GN=SCO2522 PE=4 SV=1	18022.5	21995.4	20727.5	26355.4	25662.2	28088.2	25303.3	27993.5	26855.1	25503.3	25662.2	25606
Q9ZBG3	SCO6450		Macro domain-containing protein SCO6450	1.49069	12250.7	18262	9	5	55.6541	0.0125324	0.0280601	1.49069	0.889416	P332	M145	17767.2	Macro domain-containing protein SCO6450 OS=Streptomyces coelicolor (strain ATCC BAA-471 / A3(2) / M145) OX=100226 GN=SCO6450 PE=4 SV=1	10442.4	13547.9	12761.9	17629.2	17052.4	20104.5	14661	17242.3	16534.6	17059.2	17052.4	18327.9
Q93IY8	SCO5097		Short-chain oxidoreductase	1.4941	4822.69	7205.6	18	6	109.842	0.0124404	0.0280601	1.4941	0.890625	P332	M145	28794.4	Short-chain oxidoreductase OS=Streptomyces coelicolor (strain ATCC BAA-471 / A3(2) / M145) OX=100226 GN=SCO5097 PE=3 SV=1	4322.95	5181.41	4963.73	7189.46	6289.13	8138.21	6069.34	6594.37	6431.12	6957.02	6289.13	7419.03
Q9FBY9	SCO7193		Dyp-type peroxidase	1.18817	2902.28	3448.39	9	4	53.1746	0.0121924	0.0280601	1.18817	0.893888	P332	M145	34147.4	Dyp-type peroxidase OS=Streptomyces coelicolor (strain ATCC BAA-471 / A3(2) / M145) OX=100226 GN=SCO7193 PE=1 SV=1	2755.33	3018.92	2932.59	3453.48	3619.04	3272.64	3868.43	3842.17	3799.53	3341.83	3619.04	2983.44
O86750	SCO5649		Maleylpyruvate isomerase family mycothiol-dependent enzyme	0.0714499	13707.7	979.417	5	2	31.7656	0.0124249	0.0280601	13.9958	0.890828	M145	P332	28319.1	Maleylpyruvate isomerase family mycothiol-dependent enzyme OS=Streptomyces coelicolor (strain ATCC BAA-471 / A3(2) / M145) OX=100226 GN=SCO5649 PE=4 SV=1	17283.7	19853.5	3986.03	1096.53	1290.58	551.143	24266	25267.5	5164.39	1061.07	1290.58	502.438
Q8CJX8	SCO3060	purK	N5-carboxyaminoimidazole ribonucleotide synthase (N5-CAIR synthase) (EC 6.3.4.18) (5-(carboxyamino)imidazole ribonucleotide synthetase)	1.20571	12144	14642.1	23	11	156.646	0.0122286	0.0280601	1.20571	0.893412	P332	M145	44438.9	N5-carboxyaminoimidazole ribonucleotide synthase OS=Streptomyces coelicolor (strain ATCC BAA-471 / A3(2) / M145) OX=100226 GN=purK PE=3 SV=1	12900.2	11866.3	11665.5	15168.2	13788	14970.2	18111.7	15102.2	15114	14677.8	13788	13647.3
Q9AD80	SCO4920		DeoR-family transcriptional regulator	0.755094	4934.43	3725.96	11	5	67.9715	0.012548	0.0280601	1.32434	0.889211	M145	P332	32330.4	DeoR-family transcriptional regulator OS=Streptomyces coelicolor (strain ATCC BAA-471 / A3(2) / M145) OX=100226 GN=SCO4920 PE=4 SV=1	5170.8	4855.4	4777.07	3300.52	3819.31	4058.04	7259.71	6179.46	6189.28	3193.81	3819.31	3699.43
Q9X7N1	SCO6725		YCII-related domain-containing protein	2.31396	1346.86	3116.57	4	1	19.8486	0.0127393	0.0282047	2.31396	0.886701	P332	M145	10654.2	YCII-related domain-containing protein OS=Streptomyces coelicolor (strain ATCC BAA-471 / A3(2) / M145) OX=100226 GN=SCO6725 PE=3 SV=1	1323.75	1286.31	1430.52	3536.83	2084.82	3728.08	1858.52	1637.08	1853.41	3422.48	2084.82	3398.62
Q9RJP1	SCO0603		Amino transferase	1.31827	4238.61	5587.61	5	2	28.3665	0.0126996	0.0282047	1.31827	0.887222	P332	M145	24601.7	Amino transferase OS=Streptomyces coelicolor (strain ATCC BAA-471 / A3(2) / M145) OX=100226 GN=SCO0603 PE=4 SV=1	3897.98	4348.82	4469.02	5770.16	5063.19	5929.47	5472.69	5534.73	5790.17	5583.61	5063.19	5405.48
Q8CJX2	SCO3232	cdaPS3	CDA peptide synthetase III	1.35374	59838.7	81006	69	15	430.072	0.0128874	0.0284379	1.35374	0.884761	P332	M145	258498	CDA peptide synthetase III OS=Streptomyces coelicolor (strain ATCC BAA-471 / A3(2) / M145) OX=100226 GN=cdaPS3 PE=4 SV=1	53696.1	64784.3	61035.6	79895.9	75336.2	87785.9	75388.3	82450.9	79079.1	77312.8	75336.2	80028.2
Q9X816	SCO2158		Kinase	1.26677	10084.7	12775	20	11	168.925	0.0130545	0.0287111	1.26677	0.882576	P332	M145	36752.3	Kinase OS=Streptomyces coelicolor (strain ATCC BAA-471 / A3(2) / M145) OX=100226 GN=SCO2158 PE=4 SV=1	11136.2	9658.73	9459.22	12366.5	12622.1	13336.3	15635	12292.7	12255.6	11966.7	12622.1	12157.8
Q9XA41	SCO3572		Hydrolase	1.41079	3884.44	5480.13	3	1	14.7583	0.0131814	0.0287418	1.41079	0.880919	P332	M145	27194.5	Hydrolase OS=Streptomyces coelicolor (strain ATCC BAA-471 / A3(2) / M145) OX=100226 GN=SCO3572 PE=4 SV=1	3338.85	4433.9	3880.56	5384.82	5578.76	5476.81	4687.69	5643.02	5027.74	5210.72	5578.76	4992.82
Q9ZBF8	SCO6455		ABC transporter ATP-binding protein	0.640045	1708.62	1093.59	4	4	21.5334	0.0132961	0.0287418	1.56239	0.879423	M145	P332	24021.6	ABC transporter ATP-binding protein OS=Streptomyces coelicolor (strain ATCC BAA-471 / A3(2) / M145) OX=100226 GN=SCO6455 PE=4 SV=1	1880.47	1605.54	1639.84	938.934	1045.91	1295.93	2640.15	2043.37	2124.62	908.577	1045.91	1181.41
O69874	SCO5586	ffh	Signal recognition particle protein (EC 3.6.5.4) (Fifty-four homolog)	1.23459	19296.3	23823.1	46	17	352.344	0.0133281	0.0287418	1.23459	0.879007	P332	M145	59195.2	Signal recognition particle protein OS=Streptomyces coelicolor (strain ATCC BAA-471 / A3(2) / M145) OX=100226 GN=ffh PE=3 SV=1	19517.5	19019.5	19351.9	23302.8	22101.1	26065.4	27402.2	24206.1	25072.8	22549.3	22101.1	23761.9
Q9KYX2	SCO3009	hpf	Ribosome hibernation promoting factor (HPF)	1.28941	9749.85	12571.6	8	4	86.7334	0.0132635	0.0287418	1.28941	0.879849	P332	M145	27893.6	Ribosome hibernation promoting factor OS=Streptomyces coelicolor (strain ATCC BAA-471 / A3(2) / M145) OX=100226 GN=hpf PE=3 SV=1	10100.4	9944.15	9205.04	12528.9	13726.8	11459.1	14180.7	12655.9	11926.3	12123.8	13726.8	10446.5
Q9L099	SCO2447		Trypsin-co-occurring domain-containing protein	1.35745	7651.96	10387.2	15	10	115.257	0.013295	0.0287418	1.35745	0.879437	P332	M145	15991.8	Trypsin-co-occurring domain-containing protein OS=Streptomyces coelicolor (strain ATCC BAA-471 / A3(2) / M145) OX=100226 GN=SCO2447 PE=4 SV=1	7636.55	7756.7	7562.62	11189.7	8978.76	10993.1	10721.6	9871.93	9798.31	10827.9	8978.76	10021.6
Q9ZBU0	SCO6148		Radical SAM protein	1.28692	8171.3	10515.8	18	10	168.124	0.0132639	0.0287418	1.28692	0.879844	P332	M145	49586.2	Radical SAM protein OS=Streptomyces coelicolor (strain ATCC BAA-471 / A3(2) / M145) OX=100226 GN=SCO6148 PE=4 SV=1	9090.71	7992.48	7430.7	10385.1	10379.5	10782.8	12763.2	10172	9627.39	10049.3	10379.5	9829.91
Q9L0R0	SCO4231		Lipoprotein	1.16779	5779.71	6749.46	8	4	51.9797	0.0136282	0.0289084	1.16779	0.875105	P332	M145	23517.5	Lipoprotein OS=Streptomyces coelicolor (strain ATCC BAA-471 / A3(2) / M145) OX=100226 GN=SCO4231 PE=4 SV=1	5951.32	5841.63	5546.19	7150.79	6625.71	6471.88	8355.54	7434.63	7185.77	6919.6	6625.71	5899.95
Q9FBK2	SCO5156		Uncharacterized protein	1.45246	751.957	1092.19	3	1	16.0361	0.0135476	0.0289084	1.45246	0.876151	P332	M145	17985.7	Uncharacterized protein OS=Streptomyces coelicolor (strain ATCC BAA-471 / A3(2) / M145) OX=100226 GN=SCO5156 PE=4 SV=1	664.625	859.275	731.972	1022.35	1199	1055.22	933.121	1093.6	948.359	989.297	1199	961.967
Q9S1N5	SCO2469		DnaG gene and flanking genes (Reductase)	0.778331	14737.4	11470.6	26	15	196.672	0.0135219	0.0289084	1.2848	0.876485	M145	P332	45226	DnaG gene and flanking genes OS=Streptomyces coelicolor (strain ATCC BAA-471 / A3(2) / M145) OX=100226 GN=SCO2469 PE=4 SV=1	13997.8	16237.4	13977.1	11983.1	11656.6	10772.1	19652.7	20665.3	18109	11595.7	11656.6	9820.12
O86768	SCO5629		ATP /GTP-binding protein	1.23185	6503.49	8011.35	23	11	135.724	0.0136665	0.0289084	1.23185	0.874609	P332	M145	97715.4	ATP /GTP-binding protein OS=Streptomyces coelicolor (strain ATCC BAA-471 / A3(2) / M145) OX=100226 GN=SCO5629 PE=4 SV=1	6071.98	6500.22	6938.28	7813.83	7701.63	8518.6	8524.95	8272.82	8989.39	7561.2	7701.63	7765.8
Q9L1I3	SCO2593		Uncharacterized protein	0.66653	9189.58	6125.13	26	14	149.289	0.0136598	0.0289084	1.50031	0.874696	M145	P332	35690.9	Uncharacterized protein OS=Streptomyces coelicolor (strain ATCC BAA-471 / A3(2) / M145) OX=100226 GN=SCO2593 PE=4 SV=1	10156.9	8475.15	8936.65	5176.15	6665.42	6533.82	14260.2	10786.3	11578.5	5008.8	6665.42	5956.41
Q9L266	SCO1543		Membrane protein	0.826601	5113.66	4226.96	6	3	47.1629	0.013499	0.0289084	1.20977	0.876783	M145	P332	15809.2	Membrane protein OS=Streptomyces coelicolor (strain ATCC BAA-471 / A3(2) / M145) OX=100226 GN=SCO1543 PE=4 SV=1	4839.75	5238.41	5262.84	4452.19	4289.25	3939.45	6794.92	6666.91	6818.65	4308.24	4289.25	3591.32
O86807	SCO5747		Regulatory protein	1.40417	7992.63	11223	30	15	188.4	0.013926	0.0291786	1.40417	0.87125	P332	M145	97200.8	Regulatory protein OS=Streptomyces coelicolor (strain ATCC BAA-471 / A3(2) / M145) OX=100226 GN=SCO5747 PE=4 SV=1	7176.87	8773.78	8027.25	11120.8	10170.5	12377.8	10076.2	11166.4	10400.3	10761.2	10170.5	11283.9
Q9L0T5	SCO4509		WXG100 family type VII secretion target	1.16015	59326.9	68828	14	9	128.708	0.0138926	0.0291786	1.16015	0.871681	P332	M145	14039.8	WXG100 family type VII secretion target OS=Streptomyces coelicolor (strain ATCC BAA-471 / A3(2) / M145) OX=100226 GN=SCO4509 PE=4 SV=1	62434.4	59149.6	56396.6	67155.7	67719.5	71608.7	87656.7	75279.6	73068.8	64984.5	67719.5	65280.6
Q9RD05	SCO0906		Pyridoxamine 5'-phosphate oxidase N-terminal domain-containing protein	1.5363	1093.77	1680.36	5	2	30.5614	0.0138493	0.0291786	1.5363	0.872241	P332	M145	18885.2	Pyridoxamine 5'-phosphate oxidase putative domain-containing protein OS=Streptomyces coelicolor (strain ATCC BAA-471 / A3(2) / M145) OX=100226 GN=SCO0906 PE=4 SV=1	1179.21	1086.54	1015.56	1951.42	1422.17	1667.49	1655.59	1382.83	1315.78	1888.33	1422.17	1520.13
Q9ZBJ8	SCO6476		Adenylosuccinate lyase	1.47699	1961.39	2896.96	10	4	70.6551	0.0139868	0.0292045	1.47699	0.870464	P332	M145	21061.2	Adenylosuccinate lyase OS=Streptomyces coelicolor (strain ATCC BAA-471 / A3(2) / M145) OX=100226 GN=SCO6476 PE=4 SV=1	1645.68	2158.34	2080.14	2803.15	3141.95	2745.77	2310.51	2746.92	2695.07	2712.52	3141.95	2503.13
Q8CJK8	SCO7173		Transcriptional regulator	1.50461	5729.51	8620.69	43	17	235.013	0.0140263	0.0292045	1.50461	0.869955	P332	M145	98458.9	Transcriptional regulator OS=Streptomyces coelicolor (strain ATCC BAA-471 / A3(2) / M145) OX=100226 GN=SCO7173 PE=4 SV=1	4839.69	6725.63	5623.2	9007.33	8123.73	8731.01	6794.83	8559.7	7285.55	8716.12	8123.73	7959.44
O69994	SCO5817		DNA hydrolase with mutT domain	1.39714	1991.11	2781.87	14	8	79.0086	0.0140991	0.0292643	1.39714	0.869017	P332	M145	31605.6	DNA hydrolase with mutT domain OS=Streptomyces coelicolor (strain ATCC BAA-471 / A3(2) / M145) OX=100226 GN=SCO5817 PE=3 SV=1	1878.66	2125.29	1969.39	2721.45	2471.3	3152.85	2637.6	2704.85	2551.59	2633.47	2471.3	2874.23
Q9L0Z8	SCO1461	guaB2	GMP reductase (EC 1.7.1.7) (Guanosine 5'-monophosphate reductase) (GMPR)	1.55037	26296.7	40769.7	21	7	137.629	0.0144426	0.0297899	1.55037	0.864602	P332	M145	51192.3	Inosine monophosphate dehydrogenase OS=Streptomyces coelicolor (strain ATCC BAA-471 / A3(2) / M145) OX=100226 GN=guaB2 PE=4 SV=1	22014.8	29992.9	26882.4	40790.5	44798.9	36719.7	30908.4	38171.9	34829.5	39471.7	44798.9	33474.8
Q9F3C1	SCO7554		LacI-family transcriptional regulator	1.32217	9790.35	12944.5	22	9	137.023	0.0144835	0.0297899	1.32217	0.864078	P332	M145	36007.1	LacI-family transcriptional regulator OS=Streptomyces coelicolor (strain ATCC BAA-471 / A3(2) / M145) OX=100226 GN=SCO7554 PE=4 SV=1	8629.76	10854.2	9887.03	12542.4	13024.3	13266.7	12116	13814.2	12809.9	12136.9	13024.3	12094.3
O69840	SCO6052		Membrane protein	0.0637547	1961.15	125.032	5	2	27.0419	0.0144869	0.0297899	15.6851	0.864035	M145	P332	50231	Membrane protein OS=Streptomyces coelicolor (strain ATCC BAA-471 / A3(2) / M145) OX=100226 GN=SCO6052 PE=4 SV=1	2313.22	2304.1	1266.12	34.4216	314.721	25.9539	3247.72	2932.42	1640.41	33.3087	314.721	23.6603
Q9ADF5	SCO6108	fusH	Esterase	1.36145	21179.4	28834.7	34	21	252.728	0.0145401	0.0298072	1.36145	0.863353	P332	M145	55427.6	Esterase OS=Streptomyces coelicolor (strain ATCC BAA-471 / A3(2) / M145) OX=100226 GN=fusH PE=4 SV=1	19661.3	23316.4	20560.4	26688.1	27844.7	31971.2	27604.1	29674.7	26638.5	25825.3	27844.7	29145.9
Q9FC74	SCO7112		ECF-family RNA polymerase sigma factor	0.059604	282.213	16.821	5	1	37.6745	0.0146857	0.030013	16.7774	0.861493	M145	P332	32827.4	ECF-family RNA polymerase sigma factor OS=Streptomyces coelicolor (strain ATCC BAA-471 / A3(2) / M145) OX=100226 GN=SCO7112 PE=3 SV=1	226.531	90.3729	529.736	26.5273	6.30869	17.6272	318.045	115.017	686.339	25.6696	6.30869	16.0694
O69980	SCO5804	nrdR	Transcriptional repressor NrdR	0.00984478	1098.08	10.8104	6	1	37.4202	0.0149252	0.0300497	101.577	0.858442	M145	P332	19718.9	Transcriptional repressor NrdR OS=Streptomyces coelicolor (strain ATCC BAA-471 / A3(2) / M145) OX=100226 GN=nrdR PE=1 SV=1	1040.07	1977.03	277.151	0	27.4855	4.9457	1460.24	2516.16	359.084	0	27.4855	4.50865
Q9RJ70	SCO1631		Probable helicase HelY	1.48546	21051.5	31271.3	37	15	205.433	0.014759	0.0300497	1.48546	0.860558	P332	M145	105828	Helicase OS=Streptomyces coelicolor (strain ATCC BAA-471 / A3(2) / M145) OX=100226 GN=SCO1631 PE=4 SV=1	17320.3	24173.3	21661	30759.5	31207.1	31847.3	24317.4	30765.4	28064.4	29765	31207.1	29032.9
Q9KY15	SCO7323		Anti-sigma factor antagonist	1.6809	44788.9	75285.7	2	2	13.5688	0.014807	0.0300497	1.6809	0.859947	P332	M145	14866.1	Anti-sigma factor antagonist OS=Streptomyces coelicolor (strain ATCC BAA-471 / A3(2) / M145) OX=100226 GN=SCO7323 PE=4 SV=1	38477.1	48433.8	47456	84661.4	60981.9	80213.9	54021.1	61641.5	61485.1	81924.2	60981.9	73125.3
Q93RV8	SCO1868		Aminotransferase class V domain-containing protein	1.50645	11182.4	16845.6	19	13	190.222	0.0148783	0.0300497	1.50645	0.859039	P332	M145	37632.2	Aminotransferase class V domain-containing protein OS=Streptomyces coelicolor (strain ATCC BAA-471 / A3(2) / M145) OX=100226 GN=SCO1868 PE=4 SV=1	13096.5	11012.8	9437.84	15771.5	16798.9	17966.5	18387.2	14016	12227.9	15261.6	16798.9	16378.8
Q9EX45	SCO0993		ATP-grasp domain-containing protein	1.23958	36322	45024.1	34	20	344.244	0.0149299	0.0300497	1.23958	0.858382	P332	M145	44010.2	ATP-grasp domain-containing protein OS=Streptomyces coelicolor (strain ATCC BAA-471 / A3(2) / M145) OX=100226 GN=SCO0993 PE=4 SV=1	37450.9	36777.2	34737.8	43732.6	42126.2	49213.4	52580.4	46806.2	45007	42318.7	42126.2	44864.3
O86515	SCO5533		Lipid/polyisoprenoid-binding YceI-like domain-containing protein	1.26061	18690.3	23561.2	13	5	74.9954	0.0151132	0.0303266	1.26061	0.856057	P332	M145	19960.2	Lipid/polyisoprenoid-binding YceI-like domain-containing protein OS=Streptomyces coelicolor (strain ATCC BAA-471 / A3(2) / M145) OX=100226 GN=SCO5533 PE=4 SV=1	19348.3	18587.2	18135.3	23100.1	21645.3	25938.2	27164.7	23655.9	23496.5	22353.2	21645.3	23646
Q9X9W3	SCO1909		ABM domain-containing protein	0.520923	2629.34	1369.69	5	3	32.9557	0.0153657	0.0303354	1.91967	0.852865	M145	P332	26385.1	ABM domain-containing protein OS=Streptomyces coelicolor (strain ATCC BAA-471 / A3(2) / M145) OX=100226 GN=SCO1909 PE=4 SV=1	2562.19	2241.33	3084.51	1047.22	1406.5	1655.34	3597.27	2852.54	3996.36	1013.36	1406.5	1509.05
Q9ADI5	SCO6078		Malto-oligosyltrehalose trehalohydrolase (MTHase) (EC 3.2.1.141) (4-alpha-D-((1->4)-alpha-D-glucano)trehalose trehalohydrolase) (Maltooligosyl trehalose trehalohydrolase)	1.22202	10593.1	12945	24	11	186.813	0.015296	0.0303354	1.22202	0.853744	P332	M145	63952.5	Malto-oligosyltrehalose trehalohydrolase OS=Streptomyces coelicolor (strain ATCC BAA-471 / A3(2) / M145) OX=100226 GN=SCO6078 PE=3 SV=1	10213.9	11363.7	10201.6	12564.7	12433.5	13836.8	14340.1	14462.6	13217.5	12158.4	12433.5	12614
O86803	SCO4764		Dehydrogenase	1.31875	2584.24	3407.97	18	8	113.249	0.0154158	0.0303354	1.31875	0.852233	P332	M145	27226.2	Dehydrogenase OS=Streptomyces coelicolor (strain ATCC BAA-471 / A3(2) / M145) OX=100226 GN=SCO4764 PE=3 SV=1	2652.62	2561.35	2538.75	3413.92	3018.61	3791.39	3724.24	3259.82	3289.26	3303.55	3018.61	3456.34
Q9S2W3	SCO2093		carbonic anhydrase (EC 4.2.1.1)	0.231964	1541.16	357.494	9	4	50.3362	0.0154372	0.0303354	4.311	0.851963	M145	P332	18430.9	Carbonic anhydrase OS=Streptomyces coelicolor (strain ATCC BAA-471 / A3(2) / M145) OX=100226 GN=SCO2093 PE=3 SV=1	1543.92	897.085	2182.47	223.649	530.873	317.96	2167.63	1141.72	2827.66	216.418	530.873	289.862
Q9L0F5	SCO4687		Uncharacterized protein	0.808926	5661.97	4580.12	7	3	41.3151	0.0153102	0.0303354	1.23621	0.853564	M145	P332	12901.5	Uncharacterized protein OS=Streptomyces coelicolor (strain ATCC BAA-471 / A3(2) / M145) OX=100226 GN=SCO4687 PE=4 SV=1	6200.03	5271.77	5514.12	4422.62	4611.58	4706.15	8704.73	6709.37	7144.22	4279.64	4611.58	4290.26
Q9KXU8	SCO4293		Threonine synthase (EC 4.2.3.1)	0.501834	736.245	369.473	5	2	32.0758	0.0151689	0.0303354	1.99269	0.855351	M145	P332	45183.1	Threonine synthase OS=Streptomyces coelicolor (strain ATCC BAA-471 / A3(2) / M145) OX=100226 GN=SCO4293 PE=3 SV=1	582.822	663.178	962.736	332.312	417.139	358.968	818.272	844.025	1247.34	321.568	417.139	327.245
Q9XA49	SCO3829	bkdC2	Dihydrolipoamide acetyltransferase component of pyruvate dehydrogenase complex (EC 2.3.1.-)	1.12637	17368.6	19563.5	35	25	282.001	0.0152523	0.0303354	1.12637	0.854297	P332	M145	50552.1	Dihydrolipoamide acetyltransferase component of pyruvate dehydrogenase complex OS=Streptomyces coelicolor (strain ATCC BAA-471 / A3(2) / M145) OX=100226 GN=bkdC2 PE=3 SV=1	18272.6	16816.6	17016.6	19451.8	20078.6	19160.1	25654.4	21402.5	22047.1	18822.9	20078.6	17466.9
Q9F3N5	SCO7652		Acetyltransferase	1.31829	16565.6	21838.3	8	5	69.7599	0.0155014	0.0303716	1.31829	0.851156	P332	M145	20377.1	Acetyltransferase OS=Streptomyces coelicolor (strain ATCC BAA-471 / A3(2) / M145) OX=100226 GN=SCO7652 PE=4 SV=1	15916	17167.1	16613.6	21152.5	19801.8	24560.6	22345.8	21848.5	21525	20468.6	19801.8	22390.2
Q9S2T2	SCO2057		Lon N-terminal domain-containing protein	0.302311	4623.15	1397.63	3	1	20.8792	0.0155487	0.0303747	3.30785	0.850561	M145	P332	26734.8	Lon N-terminal domain-containing protein OS=Streptomyces coelicolor (strain ATCC BAA-471 / A3(2) / M145) OX=100226 GN=SCO2057 PE=4 SV=1	6316.67	4918.16	2634.62	1149.57	1347.47	1695.85	8868.49	6259.33	3413.48	1112.4	1347.47	1545.99
Q9FCK3	SCO5185		Peptidase	1.29418	14748	19086.5	20	12	113.653	0.0156751	0.0304425	1.29418	0.848975	P332	M145	51014.3	Peptidase OS=Streptomyces coelicolor (strain ATCC BAA-471 / A3(2) / M145) OX=100226 GN=SCO5185 PE=4 SV=1	13996.6	16582.2	13665.2	19079.5	18364.2	19815.9	19651	21104.2	17704.9	18462.7	18364.2	18064.7
Q8CJX4	SCO3184		Penicillin acylase	1.21996	13709.1	16724.6	34	14	247.637	0.0156321	0.0304425	1.21996	0.849514	P332	M145	102512	Penicillin acylase OS=Streptomyces coelicolor (strain ATCC BAA-471 / A3(2) / M145) OX=100226 GN=SCO3184 PE=3 SV=1	12787	14421.1	13919.3	16524.1	15848.8	17800.8	17952.7	18353.7	18034.1	15989.9	15848.8	16227.7
Q9F3M0	SCO5241		DAGKc domain-containing protein	0.892221	3273.24	2920.46	11	2	63.3204	0.0160369	0.0310544	1.1208	0.844455	M145	P332	34269.8	DAGKc domain-containing protein OS=Streptomyces coelicolor (strain ATCC BAA-471 / A3(2) / M145) OX=100226 GN=SCO5241 PE=4 SV=1	3389.34	3286.93	3143.46	2852.39	3025.89	2883.09	4758.57	4183.27	4072.74	2760.17	3025.89	2628.3
Q9AK78	SCO4039		tRNA adenosine deaminase-associated protein	0.71692	6781.29	4861.64	4	3	45.4977	0.0161219	0.0310833	1.39486	0.843399	M145	P332	19164.3	tRNA adenosine deaminase-associated protein OS=Streptomyces coelicolor (strain ATCC BAA-471 / A3(2) / M145) OX=100226 GN=SCO4039 PE=4 SV=1	6607.27	7164.51	6572.08	5192.44	5272.5	4119.98	9276.49	9118.26	8514.94	5024.57	5272.5	3755.89
Q9KYH7	SCO2695		Sulfatase-modifying factor enzyme-like domain-containing protein	0.75766	4523.37	3427.18	12	6	72.7236	0.0161454	0.0310833	1.31985	0.843106	M145	P332	27290.4	Sulfatase-modifying factor enzyme domain-containing protein OS=Streptomyces coelicolor (strain ATCC BAA-471 / A3(2) / M145) OX=100226 GN=SCO2695 PE=4 SV=1	4247.27	4666.11	4656.74	3848.57	3110.46	3322.5	5963.08	5938.55	6033.37	3724.14	3110.46	3028.89
Q9RKT7	SCO6255		Dehydrogenase	1.51283	5753.2	8703.62	10	4	54.9969	0.0162244	0.0311451	1.51283	0.842126	P332	M145	35999.6	Dehydrogenase OS=Streptomyces coelicolor (strain ATCC BAA-471 / A3(2) / M145) OX=100226 GN=SCO6255 PE=4 SV=1	4779.33	6589.77	5890.52	8813.84	9345.58	7951.45	6710.09	8386.78	7631.89	8528.88	9345.58	7248.77
Q9ADJ3	SCO7466	cvnD13	ATP/GTP-binding protein	1.54082	629.906	970.574	5	1	28.101	0.0162856	0.0311725	1.54082	0.841368	P332	M145	19327.1	ATP/GTP-binding protein OS=Streptomyces coelicolor (strain ATCC BAA-471 / A3(2) / M145) OX=100226 GN=cvnD13 PE=3 SV=1	552.474	717.714	619.531	862.84	929.431	1119.45	775.664	913.433	802.678	834.943	929.431	1020.52
Q9Z587	SCO5492		Oxidoreductase	1.22946	4652.92	5720.59	13	4	67.5376	0.0163403	0.0311874	1.22946	0.84069	P332	M145	24454.9	Oxidoreductase OS=Streptomyces coelicolor (strain ATCC BAA-471 / A3(2) / M145) OX=100226 GN=SCO5492 PE=4 SV=1	4689.15	4712.01	4557.6	5372.33	5485.83	6303.61	6583.49	5996.97	5904.94	5198.64	5485.83	5746.55
O86647	SCO5728		Secreted protein	1.65449	1928.89	3191.33	3	1	15.6368	0.0166	0.0313488	1.65449	0.837487	P332	M145	22713.5	Secreted protein OS=Streptomyces coelicolor (strain ATCC BAA-471 / A3(2) / M145) OX=100226 GN=SCO5728 PE=4 SV=1	1528.63	2380.34	1877.7	3222.9	3026.41	3324.69	2146.16	3029.46	2432.79	3118.7	3026.41	3030.88
Q8CJL4	SCO6975		Acetolactate synthase	1.70025	11572.9	19676.8	16	7	107.703	0.0165244	0.0313488	1.70025	0.838418	P332	M145	66357.8	Acetolactate synthase OS=Streptomyces coelicolor (strain ATCC BAA-471 / A3(2) / M145) OX=100226 GN=SCO6975 PE=3 SV=1	9650	12395.6	12673	23178	16377	19475.3	13548.4	15775.8	16419.5	22428.7	16377	17754.2
Q93IY1	SCO5104		PAS domain-containing protein	1.41125	12310.2	17372.7	35	14	213.632	0.0166609	0.0313488	1.41125	0.836738	P332	M145	94778.9	PAS domain-containing protein OS=Streptomyces coelicolor (strain ATCC BAA-471 / A3(2) / M145) OX=100226 GN=SCO5104 PE=4 SV=1	10367.2	13995.9	12567.4	17571.2	16904.7	17642.1	14555.4	17812.6	16282.6	17003.1	16904.7	16083
Q9EX14	SCO1112		Oxidoreductase	1.27219	1299.63	1653.38	3	2	16.267	0.0165435	0.0313488	1.27219	0.838183	P332	M145	60807.6	Oxidoreductase OS=Streptomyces coelicolor (strain ATCC BAA-471 / A3(2) / M145) OX=100226 GN=SCO1112 PE=3 SV=1	1299.85	1436.85	1162.18	1667.15	1659.17	1633.81	1824.97	1828.68	1505.74	1613.25	1659.17	1489.43
Q9RKC2	SCO3165		YbaK/aminoacyl-tRNA synthetase-associated domain-containing protein	1.30026	4595.98	5975.95	4	1	23.3465	0.0166255	0.0313488	1.30026	0.837173	P332	M145	18342.8	YbaK/aminoacyl-tRNA synthetase-associated domain-containing protein OS=Streptomyces coelicolor (strain ATCC BAA-471 / A3(2) / M145) OX=100226 GN=SCO3165 PE=4 SV=1	4074.48	4743.08	4970.37	5891.74	5717.29	6318.82	5720.5	6036.51	6439.72	5701.26	5717.29	5760.41
Q9S2F4	SCO2927	hpd	4-hydroxyphenylpyruvate dioxygenase (4HPPD) (HPD) (HPPDase) (EC 1.13.11.27)	1.25109	29916.5	37428.3	36	24	361.042	0.0168376	0.0315416	1.25109	0.834571	P332	M145	41876.3	4-hydroxyphenylpyruvate dioxygenase OS=Streptomyces coelicolor (strain ATCC BAA-471 / A3(2) / M145) OX=100226 GN=hpd PE=3 SV=1	32260.4	30777.7	26711.2	36827.2	38055.1	37402.7	45293.1	39170.8	34607.6	35636.5	38055.1	34097.4
Q9L275	SCO1534		DNA polymerase III	0.812311	2071.22	1682.48	7	3	42.6228	0.0168583	0.0315416	1.23106	0.834317	M145	P332	26726.4	DNA polymerase III OS=Streptomyces coelicolor (strain ATCC BAA-471 / A3(2) / M145) OX=100226 GN=SCO1534 PE=4 SV=1	2204.28	2143.38	1866.01	1665.62	1706.42	1675.38	3094.77	2727.87	2417.64	1611.77	1706.42	1527.33
Q9WX15	SCO3319	hemA	Glutamyl-tRNA reductase (GluTR) (EC 1.2.1.70)	0.866936	4202.36	3643.17	25	13	151.614	0.0170604	0.0315694	1.15349	0.83185	M145	P332	60562.4	Glutamyl-tRNA reductase OS=Streptomyces coelicolor (strain ATCC BAA-471 / A3(2) / M145) OX=100226 GN=hemA PE=3 SV=1	4028.39	4189.66	4389.02	3807.74	3473.24	3648.54	5655.78	5332.17	5686.52	3684.63	3473.24	3326.11
O88019	SCO6663	tktB	Transketolase (EC 2.2.1.1)	1.43961	27968.4	40263.6	33	12	242.622	0.0171584	0.0315694	1.43961	0.830659	P332	M145	74587.5	transketolase OS=Streptomyces coelicolor (strain ATCC BAA-471 / A3(2) / M145) OX=100226 GN=tktB PE=3 SV=1	24414.3	31915.5	27575.5	40008.5	36722.4	44059.8	34277.3	40618.8	35727.4	38715	36722.4	40166.2
Q9X8G9	SCO3346		Transcriptional regulator	0.497654	764.194	380.304	5	2	24.6241	0.0170663	0.0315694	2.00943	0.831779	M145	P332	21993.2	Transcriptional regulator OS=Streptomyces coelicolor (strain ATCC BAA-471 / A3(2) / M145) OX=100226 GN=SCO3346 PE=4 SV=1	826.947	551.307	914.327	375.657	434.012	331.244	1161.02	701.647	1184.62	363.512	434.012	301.972
Q9F3J5	SCO5270		AAA+ ATPase domain-containing protein	1.6058	19030.5	30559.2	7	4	40.9711	0.0170141	0.0315694	1.6058	0.832415	P332	M145	37268	AAA+ ATPase domain-containing protein OS=Streptomyces coelicolor (strain ATCC BAA-471 / A3(2) / M145) OX=100226 GN=SCO5270 PE=4 SV=1	16857	22615.4	17619.2	27783.6	28346.1	35547.8	23666.9	28782.6	22827.9	26885.3	28346.1	32406.4
Q9S2X2	SCO2079	sepF2	Cell division protein SepF 2	1.42987	12177	17411.5	16	6	121.2	0.0171321	0.0315694	1.42987	0.830978	P332	M145	23723.5	Cell division protein SepF 2 OS=Streptomyces coelicolor (strain ATCC BAA-471 / A3(2) / M145) OX=100226 GN=sepF2 PE=3 SV=1	11846.4	13615.8	11068.7	15452	17272.2	19510.4	16632.2	17328.8	14340.9	14952.4	17272.2	17786.2
Q9S1P1	SCO0250		Transcriptional regulator	0.196118	1318.07	258.497	4	1	20.433	0.0170601	0.0315694	5.09898	0.831855	M145	P332	23356.4	Transcriptional regulator OS=Streptomyces coelicolor (strain ATCC BAA-471 / A3(2) / M145) OX=100226 GN=SCO0250 PE=1 SV=1	1281.74	802.868	1869.61	318.897	115.82	340.774	1799.53	1021.81	2422.31	308.586	115.82	310.66
Q9RJD0	SCO0763		Oxidoreductase	1.18668	7770.25	9220.79	18	8	121.712	0.0172264	0.0316071	1.18668	0.829832	P332	M145	41742.7	Oxidoreductase OS=Streptomyces coelicolor (strain ATCC BAA-471 / A3(2) / M145) OX=100226 GN=SCO0763 PE=3 SV=1	8445.91	7457.44	7407.4	9024.66	9268.56	9369.14	11857.9	9491.07	9597.19	8732.89	9268.56	8541.18
Q9FBQ4	SCO4266	ecaD	Oxidoreductase	0.362308	3597.67	1303.47	10	8	69.0034	0.0174419	0.0317675	2.76008	0.827223	M145	P332	33005.8	Oxidoreductase OS=Streptomyces coelicolor (strain ATCC BAA-471 / A3(2) / M145) OX=100226 GN=ecaD1 PE=4 SV=1	3983.8	3590.31	3218.9	717.602	1705.71	1487.08	5593.18	4569.38	4170.49	694.402	1705.71	1355.67
Q9X8R4	SCO3647		DUF3151 domain-containing protein	1.38398	13477.5	18652.6	9	3	89.2805	0.0174573	0.0317675	1.38398	0.827037	P332	M145	15529.4	DUF3151 domain-containing protein OS=Streptomyces coelicolor (strain ATCC BAA-471 / A3(2) / M145) OX=100226 GN=SCO3647 PE=4 SV=1	13547.9	13332.1	13552.7	16739.1	17460.6	21758.2	19021	16967.7	17559.2	16197.9	17460.6	19835.4
Q9F2N9	SCO3111		ABC transport system ATP-binding protein	0.774105	5769.13	4465.91	11	7	88.635	0.0174049	0.0317675	1.29181	0.82767	M145	P332	28264.3	ABC transport system ATP-binding protein OS=Streptomyces coelicolor (strain ATCC BAA-471 / A3(2) / M145) OX=100226 GN=SCO3111 PE=3 SV=1	6197.81	5525.68	5583.9	4967.54	4233.67	4196.53	8701.61	7032.52	7234.62	4806.93	4233.67	3825.67
Q9EX20	SCO1020		TerD domain-containing protein	1.26879	12111	15366.3	14	8	113.654	0.0178193	0.0323376	1.26879	0.822684	P332	M145	46650.8	TerD domain-containing protein OS=Streptomyces coelicolor (strain ATCC BAA-471 / A3(2) / M145) OX=100226 GN=SCO1020 PE=4 SV=1	10889.9	13059.7	12383.3	15939.8	14460.2	15698.8	15289.2	16621.1	16044.1	15424.5	14460.2	14311.5
Q9Z513	SCO1952		Nucleotide-binding protein SCO1952	1.32414	12379.7	16392.4	19	14	148.906	0.0180276	0.0326264	1.32414	0.820195	P332	M145	32821.5	Nucleotide-binding protein SCO1952 OS=Streptomyces coelicolor (strain ATCC BAA-471 / A3(2) / M145) OX=100226 GN=SCO1952 PE=3 SV=2	11642.7	14167.8	11328.7	15689.7	16640.4	16847.2	16346.1	18031.3	14677.7	15182.5	16640.4	15358.3
Q9L2C0	SCO5400		Transport system kinase	1.08125	6827.67	7382.45	22	10	175.431	0.0181167	0.0326986	1.08125	0.819134	P332	M145	33432	Transport system kinase OS=Streptomyces coelicolor (strain ATCC BAA-471 / A3(2) / M145) OX=100226 GN=SCO5400 PE=3 SV=1	6999.89	6717.32	6765.81	7456.29	7156.5	7534.56	9827.71	8549.12	8765.94	7215.22	7156.5	6868.72
Q9XA16	SCO3848		Probable serine/threonine-protein kinase SCO3848 (EC 2.7.11.1)	1.24197	13988.2	17373	22	11	159.421	0.0182556	0.0328599	1.24197	0.817485	P332	M145	71488.2	Probable serine/threonine-protein kinase SCO3848 OS=Streptomyces coelicolor (strain ATCC BAA-471 / A3(2) / M145) OX=100226 GN=SCO3848 PE=3 SV=1	12801.5	14933.9	14229.3	16786.1	16778.2	18554.7	17973.1	19006.4	18435.8	16243.4	16778.2	16915
Q9S284	SCO1747		DUF1684 domain-containing protein	1.52497	2599.95	3964.84	3	2	10.2456	0.0183665	0.0328814	1.52497	0.816171	P332	M145	30440.9	DUF1684 domain-containing protein OS=Streptomyces coelicolor (strain ATCC BAA-471 / A3(2) / M145) OX=100226 GN=SCO1747 PE=4 SV=1	2406.69	2684.14	2709.02	4299.67	3211.63	4383.22	3378.94	3416.1	3509.87	4160.66	3211.63	3995.87
Q9EX04	SCO1122		Regulatory protein	0.3732	318.672	118.928	2	1	16.12	0.0183249	0.0328814	2.67953	0.816664	M145	P332	28939.7	Regulatory protein OS=Streptomyces coelicolor (strain ATCC BAA-471 / A3(2) / M145) OX=100226 GN=SCO1122 PE=4 SV=1	475.639	257.062	223.316	106.309	135.258	115.218	667.789	327.162	289.333	102.872	135.258	105.036
Q9EWX6	SCO1750		Acyl CoA dehydrogenase	1.20609	5592.35	6744.87	21	10	160.753	0.0186134	0.0331447	1.20609	0.81326	P332	M145	42656.6	Acyl CoA dehydrogenase OS=Streptomyces coelicolor (strain ATCC BAA-471 / A3(2) / M145) OX=100226 GN=SCO1750 PE=3 SV=1	5479.52	5711.42	5586.1	7151.94	6945.42	6137.26	7693.14	7268.92	7237.49	6920.71	6945.42	5594.9
Q9L1Z4	SCO2641		Resistance protein	0.774817	4228.59	3276.39	16	10	147.654	0.0185856	0.0331447	1.29063	0.813588	M145	P332	41856.1	Resistance protein OS=Streptomyces coelicolor (strain ATCC BAA-471 / A3(2) / M145) OX=100226 GN=SCO2641 PE=4 SV=1	4506.58	4173.19	4006.02	3048.18	3119.83	3661.14	6327.16	5311.21	5190.29	2949.63	3119.83	3337.6
Q9RJ65	SCO1636		WYL domain-containing protein	1.18828	3043.01	3615.96	20	8	114.509	0.0187211	0.0332473	1.18828	0.811996	P332	M145	39033.7	WYL domain-containing protein OS=Streptomyces coelicolor (strain ATCC BAA-471 / A3(2) / M145) OX=100226 GN=SCO1636 PE=4 SV=1	3184.79	2925.86	3018.39	3570.65	3405.48	3871.75	4471.39	3723.74	3910.69	3455.2	3405.48	3529.6
Q9L1H9	SCO2598		Dehydrogenase	1.28616	11996.2	15428.9	11	6	58.7867	0.0189179	0.0334181	1.28616	0.809693	P332	M145	35234	Dehydrogenase OS=Streptomyces coelicolor (strain ATCC BAA-471 / A3(2) / M145) OX=100226 GN=SCO2598 PE=4 SV=1	11029.4	12781.1	12178	14237.2	15175.2	16874.5	15485	16266.5	15778.1	13776.9	15175.2	15383.2
Q9RJ56	SCO1652		Zinc metalloprotease	1.10439	3535.37	3904.42	8	4	45.2472	0.0189097	0.0334181	1.10439	0.809789	P332	M145	39795.7	Zinc metalloprotease OS=Streptomyces coelicolor (strain ATCC BAA-471 / A3(2) / M145) OX=100226 GN=SCO1652 PE=3 SV=1	3608.14	3551.86	3446.1	3954.41	3737.13	4021.72	5065.76	4520.44	4464.85	3826.56	3737.13	3666.32
Q9XA20	SCO3844		Secreted protein	1.12482	7065.68	7947.65	4	3	25.8815	0.0192449	0.0338159	1.12482	0.805891	P332	M145	18670.3	Secreted protein OS=Streptomyces coelicolor (strain ATCC BAA-471 / A3(2) / M145) OX=100226 GN=SCO3844 PE=4 SV=1	7359.53	6875.77	6961.74	7654.11	7906.4	8282.43	10332.6	8750.78	9019.79	7406.64	7906.4	7550.5
Q9RJ24	SCO1844		Aldolase	1.20579	29747.8	35869.6	3	2	24.4231	0.0192247	0.0338159	1.20579	0.806125	P332	M145	25119.4	Aldolase OS=Streptomyces coelicolor (strain ATCC BAA-471 / A3(2) / M145) OX=100226 GN=SCO1844 PE=4 SV=1	28742	31539.7	28961.6	34540.2	34342.1	38726.6	40353.3	40140.5	37523.4	33423.5	34342.1	35304.2
Q9F2X6	SCO4585		ABC transporter ATP-binding protein	1.52873	21342.7	32627.3	19	11	123.809	0.0194295	0.0338648	1.52873	0.803758	P332	M145	34235.1	ABC transporter ATP-binding protein OS=Streptomyces coelicolor (strain ATCC BAA-471 / A3(2) / M145) OX=100226 GN=SCO4585 PE=4 SV=1	18525	24779.3	20723.8	29355.1	31009.5	37517.2	26008.8	31536.6	26850.3	28406	31009.5	34201.7
Q9RKL4	SCO4068	purD	Phosphoribosylamine--glycine ligase (EC 6.3.4.13) (GARS) (Glycinamide ribonucleotide synthetase) (Phosphoribosylglycinamide synthetase)	1.10152	13536.2	14910.3	21	11	187.1	0.0193299	0.0338648	1.10152	0.804908	P332	M145	42623.1	Phosphoribosylamine--glycine ligase OS=Streptomyces coelicolor (strain ATCC BAA-471 / A3(2) / M145) OX=100226 GN=purD PE=3 SV=1	13263.4	14034.6	13310.6	15231.2	14387.2	15112.6	18621.6	17861.8	17245.5	14738.7	14387.2	13777.1
Q9RD25	SCO0885	trxC	Putative thioredoxin 2 (Trx-2)	1.28769	3187.35	4104.32	4	3	27.8156	0.0194767	0.0338648	1.28769	0.803214	P332	M145	14589.3	Putative thioredoxin 2 OS=Streptomyces coelicolor (strain ATCC BAA-471 / A3(2) / M145) OX=100226 GN=trxC PE=2 SV=1	3338.54	2955.14	3268.37	4526.75	3748.95	4037.26	4687.25	3761	4234.58	4380.39	3748.95	3680.48
Q9ZBX4	SCO3958		ABC transporter ATP-binding protein	0.789366	19925.9	15728.8	16	12	154.082	0.0194505	0.0338648	1.26684	0.803515	M145	P332	33308.3	ABC transporter ATP-binding protein OS=Streptomyces coelicolor (strain ATCC BAA-471 / A3(2) / M145) OX=100226 GN=SCO3958 PE=4 SV=1	20381.9	21124	18271.7	16881.8	15843.6	14461.1	28615.8	26884.5	23673.3	16336	15843.6	13183.1
Q9L2B3	SCO5407		AIM24 family protein	0.396104	1271.71	503.732	7	2	40.8162	0.0195553	0.0339128	2.52459	0.802309	M145	P332	23253.5	AIM24 family protein OS=Streptomyces coelicolor (strain ATCC BAA-471 / A3(2) / M145) OX=100226 GN=SCO5407 PE=4 SV=1	1357.26	905.135	1552.75	366.462	450.602	694.13	1905.56	1151.96	2011.78	354.614	450.602	632.789
Q9L1H7	SCO2600		DUF2344 domain-containing protein	1.41449	4784.33	6767.36	7	3	45.7114	0.0196201	0.0339366	1.41449	0.801565	P332	M145	27765.3	DUF2344 domain-containing protein OS=Streptomyces coelicolor (strain ATCC BAA-471 / A3(2) / M145) OX=100226 GN=SCO2600 PE=4 SV=1	4852.23	4845.33	4655.42	6465.53	5884.98	7951.57	6812.45	6166.64	6031.67	6256.49	5884.98	7248.88
Q9K3Q8	SCO1090		Phosphodiesterase	1.28898	756.127	974.629	9	2	58.6945	0.0199134	0.0340888	1.28898	0.798211	P332	M145	24811.5	Phosphodiesterase OS=Streptomyces coelicolor (strain ATCC BAA-471 / A3(2) / M145) OX=100226 GN=SCO1090 PE=4 SV=1	682.363	831.145	754.873	917.922	1043.5	962.471	958.025	1057.8	978.031	888.244	1043.5	877.416
O50484	SCO5766		DUF3046 domain-containing protein	0.0285214	3251.84	92.747	4	3	24.6966	0.0198303	0.0340888	35.0614	0.79916	M145	P332	7465.5	DUF3046 domain-containing protein OS=Streptomyces coelicolor (strain ATCC BAA-471 / A3(2) / M145) OX=100226 GN=SCO5766 PE=4 SV=1	5166.45	4102.11	486.965	30.6935	172.118	75.4298	7253.6	5220.75	630.924	29.7011	172.118	68.764
Q9L1Z1	SCO2644		LysR-family transcriptional regulator	0.595803	2290.19	1364.5	3	2	15.5401	0.0198714	0.0340888	1.67841	0.798691	M145	P332	31777.7	LysR-family transcriptional regulator OS=Streptomyces coelicolor (strain ATCC BAA-471 / A3(2) / M145) OX=100226 GN=SCO2644 PE=3 SV=1	2552.89	2366.47	1951.22	1192.74	1207.68	1693.09	3584.21	3011.8	2528.04	1154.17	1207.68	1543.47
Q9L250	SCO2671		Globin	0.765433	2783.17	2130.33	7	3	53.9982	0.0198872	0.0340888	1.30645	0.79851	M145	P332	15942.9	Globin OS=Streptomyces coelicolor (strain ATCC BAA-471 / A3(2) / M145) OX=100226 GN=SCO2671 PE=3 SV=1	2876.18	2481.67	2991.64	2104.12	1988.15	2298.71	4038.11	3158.42	3876.04	2036.09	1988.15	2095.57
O51917	SCO2633	sodF1	Superoxide dismutase [Fe-Zn] 1 (EC 1.15.1.1) (FeSOD I) (SOD2)	0.81234	3169.15	2574.42	18	5	171.04	0.0203433	0.0343544	1.23101	0.793339	M145	P332	23527.3	Superoxide dismutase [Fe-Zn] 1 OS=Streptomyces coelicolor (strain ATCC BAA-471 / A3(2) / M145) OX=100226 GN=sodF1 PE=1 SV=3	3468.27	2959.98	3079.19	2662.17	2432.43	2628.67	4869.38	3767.16	3989.47	2576.1	2432.43	2396.37
Q9S2D7	SCO0276		Oxidoreductase	1.4395	2009.53	2892.73	2	1	13.8808	0.0203727	0.0343544	1.4395	0.793008	P332	M145	45653.4	Oxidoreductase OS=Streptomyces coelicolor (strain ATCC BAA-471 / A3(2) / M145) OX=100226 GN=SCO0276 PE=4 SV=1	1908.92	2384.58	1735.09	2768.87	2823.97	3085.33	2680.09	3034.85	2248.02	2679.35	2823.97	2812.67
Q8CJU3	SCO4228		Phosphate-specific transport system accessory protein PhoU	1.43357	13364.5	19159	15	5	103.36	0.0204306	0.0343544	1.43357	0.792356	P332	M145	25457	Phosphate-specific transport system accessory protein PhoU OS=Streptomyces coelicolor (strain ATCC BAA-471 / A3(2) / M145) OX=100226 GN=SCO4228 PE=3 SV=1	11351.1	15624.4	13118	18007.3	19152	20317.6	15936.8	19885.2	16995.9	17425.1	19152	18522.1
Q9RKS6	SCO6268		Histidine kinase	0.0389867	5557.98	216.687	3	1	15.6139	0.020174	0.0343544	25.6498	0.795252	M145	P332	27645	Histidine kinase OS=Streptomyces coelicolor (strain ATCC BAA-471 / A3(2) / M145) OX=100226 GN=SCO6268 PE=4 SV=1	3917.73	962.968	11793.2	307.717	206.538	135.806	5500.42	1225.57	15279.6	297.768	206.538	123.805
Q9KYV7	SCO3188		Purine nucleoside phosphorylase (PNP) (EC 2.4.2.1)	1.18253	9683.62	11451.2	15	10	116.321	0.0202689	0.0343544	1.18253	0.794179	P332	M145	29754.8	Purine nucleoside phosphorylase OS=Streptomyces coelicolor (strain ATCC BAA-471 / A3(2) / M145) OX=100226 GN=SCO3188 PE=3 SV=1	9376.84	9873.37	9800.65	11155.3	10803.2	12395	13164.9	12565.8	12698	10794.7	10803.2	11299.6
Q9Z4X8	SCO3228		Glycolate oxidase	1.14346	9117.59	10425.6	19	12	131.297	0.0204299	0.0343544	1.14346	0.792364	P332	M145	38744.2	Glycolate oxidase OS=Streptomyces coelicolor (strain ATCC BAA-471 / A3(2) / M145) OX=100226 GN=SCO3228 PE=3 SV=1	8988.35	9413.24	8951.2	10269.7	9936.7	11070.4	12619.5	11980.2	11597.4	9937.71	9936.7	10092.1
Q9AD89	SCO1678		Transcriptional regulator	0.696195	3813.46	2654.91	10	3	72.2163	0.0202623	0.0343544	1.43638	0.794254	M145	P332	25670.3	Transcriptional regulator OS=Streptomyces coelicolor (strain ATCC BAA-471 / A3(2) / M145) OX=100226 GN=SCO1678 PE=4 SV=1	3342.61	3735.83	4361.92	2361.01	2762.77	2840.94	4692.97	4754.59	5651.4	2284.68	2762.77	2589.89
Q9X8N7	SCO3381	nadC	Nicotinate-nucleotide pyrophosphorylase [carboxylating] (EC 2.4.2.19) (Quinolinate phosphoribosyltransferase [decarboxylating])	1.36258	5148.07	7014.68	18	8	137.633	0.0205783	0.0345152	1.36258	0.790698	P332	M145	34165.4	nicotinate-nucleotide diphosphorylase (carboxylating) OS=Streptomyces coelicolor (strain ATCC BAA-471 / A3(2) / M145) OX=100226 GN=nadC PE=3 SV=1	4916.77	5042.68	5484.77	7623.96	6007.69	7412.38	6903.06	6417.81	7106.2	7377.47	6007.69	6757.34
Q9KYY9	SCO7540		CBS domain-containing protein	1.5129	965.326	1460.44	4	1	22.4687	0.0207075	0.0345575	1.5129	0.789252	P332	M145	23853.2	CBS domain-containing protein OS=Streptomyces coelicolor (strain ATCC BAA-471 / A3(2) / M145) OX=100226 GN=SCO7540 PE=4 SV=1	822.597	1163.77	909.614	1530.05	1321.88	1529.4	1154.91	1481.12	1178.52	1480.58	1321.88	1394.24
Q9Z4Z2	SCO3239		Hydrolase TatD	1.38026	10489	14477.5	19	12	140.974	0.0206895	0.0345575	1.38026	0.789453	P332	M145	32011.1	Hydrolase TatD OS=Streptomyces coelicolor (strain ATCC BAA-471 / A3(2) / M145) OX=100226 GN=SCO3239 PE=3 SV=1	11375.9	9764.75	10326.3	14283	12731.7	16417.8	15971.5	12427.6	13379	13821.2	12731.7	14967
Q9K3L9	SCO1041	rlmG	Ribosomal RNA large subunit methyltransferase G (EC 2.1.1.174) (23S rRNA m2G1835 methyltransferase) (rRNA (guanine-N(2)-)-methyltransferase RlmG)	1.59221	1548.63	2465.75	3	1	21.8724	0.0207722	0.0345786	1.59221	0.78853	P332	M145	41282.4	Ribosomal RNA large subunit methyltransferase G OS=Streptomyces coelicolor (strain ATCC BAA-471 / A3(2) / M145) OX=100226 GN=rlmG PE=3 SV=2	1272.63	1834.42	1538.86	2431.41	2179.79	2786.05	1786.75	2334.66	1993.78	2352.8	2179.79	2539.84
Q9F2W8	SCO4593		NAD(P)-binding domain-containing protein	0.683265	669.684	457.571	4	3	23.8834	0.0210652	0.0348866	1.46356	0.785274	M145	P332	29620.2	NAD(P)-binding domain-containing protein OS=Streptomyces coelicolor (strain ATCC BAA-471 / A3(2) / M145) OX=100226 GN=SCO4593 PE=4 SV=1	768.471	600.442	640.138	408.794	442.022	521.898	1078.92	764.181	829.378	395.578	442.022	475.777
Q9X8U9	SCO3913		N-acetyltransferase domain-containing protein	0.853652	2392.39	2042.27	8	4	53.8855	0.021209	0.0348866	1.17144	0.783685	M145	P332	16677.9	N-acetyltransferase domain-containing protein OS=Streptomyces coelicolor (strain ATCC BAA-471 / A3(2) / M145) OX=100226 GN=SCO3913 PE=4 SV=1	2568.27	2296.65	2312.27	2105.13	1952.23	2069.45	3605.8	2922.94	2995.82	2037.07	1952.23	1886.57
Q9RJH7	SCO0563		WGR domain-containing protein	1.23435	2160.9	2667.31	9	6	51.2698	0.0211944	0.0348866	1.23435	0.783846	P332	M145	51573.7	WGR domain-containing protein OS=Streptomyces coelicolor (strain ATCC BAA-471 / A3(2) / M145) OX=100226 GN=SCO0563 PE=4 SV=1	2349.88	2160.31	1972.5	2606.79	2578.55	2816.58	3299.19	2749.42	2555.62	2522.51	2578.55	2567.68
O86775	SCO4730	rplQ	Large ribosomal subunit protein bL17 (50S ribosomal protein L17)	0.719205	31746.7	22832.4	8	6	80.7161	0.021114	0.0348866	1.39042	0.784735	M145	P332	18130.5	Large ribosomal subunit protein bL17 OS=Streptomyces coelicolor (strain ATCC BAA-471 / A3(2) / M145) OX=100226 GN=rplQ PE=3 SV=1	36504.2	30935.9	27800	21839.1	24623.8	22034.2	51251.2	39372	36018.3	21133	24623.8	20087
Q9Z4Z8	SCO3233	SCE29.0	Hydrolase	1.51889	10568.2	16051.9	15	11	103.626	0.0212199	0.0348866	1.51889	0.783565	P332	M145	29477.6	Hydrolase OS=Streptomyces coelicolor (strain ATCC BAA-471 / A3(2) / M145) OX=100226 GN=SCE29.0 PE=4 SV=1	12238	10403.1	9063.52	17418.3	13774	16963.4	17181.9	13240	11742.9	16855.2	13774	15464.3
Q9Z4Y7	SCO3244		Secreted protein	1.74465	2954.95	5155.34	8	5	63.9488	0.0214528	0.0349238	1.74465	0.781004	P332	M145	29652	Secreted protein OS=Streptomyces coelicolor (strain ATCC BAA-471 / A3(2) / M145) OX=100226 GN=SCO3244 PE=4 SV=1	3519.1	2669.51	2676.22	5776.78	4007.21	5682.03	4940.76	3397.48	3467.37	5590.01	4007.21	5179.9
Q9L0D2	SCO4710	rpmC	Large ribosomal subunit protein uL29 (50S ribosomal protein L29)	1.20384	10936.1	13165.4	10	7	119.913	0.0213769	0.0349238	1.20384	0.781837	P332	M145	8401.62	Large ribosomal subunit protein uL29 OS=Streptomyces coelicolor (strain ATCC BAA-471 / A3(2) / M145) OX=100226 GN=rpmC PE=3 SV=1	11596.9	11219.4	9992.18	13152.2	12634.4	13709.6	16281.8	14278.9	12946.1	12727	12634.4	12498.1
Q9XA29	SCO3835		Dehydrogenase	1.10389	38044	41996.3	21	13	245.812	0.0213229	0.0349238	1.10389	0.782431	P332	M145	60010.9	Dehydrogenase OS=Streptomyces coelicolor (strain ATCC BAA-471 / A3(2) / M145) OX=100226 GN=SCO3835 PE=4 SV=1	39544.9	36172.1	38415.1	42162.9	41453.8	42372.3	55520.3	46036.2	49771.5	40799.7	41453.8	38627.8
Q9RL20	SCO0297		Secreted protein	0.66426	6905.64	4587.14	12	9	128.829	0.0214499	0.0349238	1.50543	0.781035	M145	P332	44529.4	Secreted protein OS=Streptomyces coelicolor (strain ATCC BAA-471 / A3(2) / M145) OX=100226 GN=SCO0297 PE=4 SV=1	6721.9	7490.39	6504.63	5474.64	4491.33	3795.46	9437.42	9533.01	8427.55	5297.64	4491.33	3460.05
Q9RIS7	SCO3066	prsI	Putative regulator of SigI (Regulator of Sig15)	0.702579	890.621	625.732	4	1	22.049	0.0216655	0.0350125	1.42333	0.778679	M145	P332	17780	Putative regulator of SigI OS=Streptomyces coelicolor (strain ATCC BAA-471 / A3(2) / M145) OX=100226 GN=prsI PE=4 SV=1	989.551	738.235	944.076	646.582	636.858	593.755	1389.31	939.55	1223.17	625.677	636.858	541.284
Q9X878	SCO3286		Secreted protein	1.28258	3890.26	4989.57	40	21	267.534	0.0216017	0.0350125	1.28258	0.779375	P332	M145	74287.5	Secreted protein OS=Streptomyces coelicolor (strain ATCC BAA-471 / A3(2) / M145) OX=100226 GN=SCO3286 PE=4 SV=1	4012.63	3727.74	3930.39	4745.63	4590.87	5632.22	5633.67	4744.29	5092.31	4592.2	4590.87	5134.49
Q9FBJ5	SCO5163		Uncharacterized protein	1.35095	673.249	909.523	1	1	6.9959	0.0216537	0.0350125	1.35095	0.778807	P332	M145	5470.23	Uncharacterized protein OS=Streptomyces coelicolor (strain ATCC BAA-471 / A3(2) / M145) OX=100226 GN=SCO5163 PE=4 SV=1	651.37	684.688	683.69	1020.85	928.207	779.509	914.511	871.401	885.805	987.848	928.207	710.623
Q9X7V1	SCO6756		Glycosyltransferase	1.36401	3758.14	5126.13	13	7	69.6502	0.0220261	0.0352072	1.36401	0.774764	P332	M145	32112	Glycosyltransferase OS=Streptomyces coelicolor (strain ATCC BAA-471 / A3(2) / M145) OX=100226 GN=SCO6756 PE=4 SV=1	3619.08	3725.09	3930.26	5367.82	4351.56	5659	5081.12	4740.92	5092.13	5194.27	4351.56	5158.91
O86815	SCO5755		HTH cro/C1-type domain-containing protein	1.14688	3187.15	3655.28	2	1	10.6627	0.022051	0.0352072	1.14688	0.774496	P332	M145	13566.7	HTH cro/C1-type domain-containing protein OS=Streptomyces coelicolor (strain ATCC BAA-471 / A3(2) / M145) OX=100226 GN=SCO5755 PE=4 SV=1	3237.76	3097.19	3226.49	3519.32	3534.25	3912.27	4545.76	3941.79	4180.31	3405.54	3534.25	3566.54
Q9K4F5	SCO4185		Asparaginase	1.56102	20093.5	31366.3	18	11	136.275	0.0219545	0.0352072	1.56102	0.775538	P332	M145	35125.3	Asparaginase OS=Streptomyces coelicolor (strain ATCC BAA-471 / A3(2) / M145) OX=100226 GN=SCO4185 PE=4 SV=1	16437	24333.6	19509.9	31909	28321.9	33868.1	23077.3	30969.4	25277.5	30877.3	28321.9	30875.1
Q9RK00	SCO1170	xylB	Xylulose kinase (Xylulokinase) (EC 2.7.1.17)	1.14881	4965.52	5704.43	19	11	118.125	0.0218735	0.0352072	1.14881	0.776416	P332	M145	49681.7	Xylulose kinase OS=Streptomyces coelicolor (strain ATCC BAA-471 / A3(2) / M145) OX=100226 GN=xylB PE=3 SV=2	5048.5	4992.87	4855.18	5745.61	5333.19	6034.5	7088.01	6354.41	6290.48	5559.84	5333.19	5501.22
Q9F395	SCO7580		SAM-dependent methyltransferase	1.21681	8708.63	10596.8	16	7	127.93	0.0219128	0.0352072	1.21681	0.775991	P332	M145	30176	SAM-dependent methyltransferase OS=Streptomyces coelicolor (strain ATCC BAA-471 / A3(2) / M145) OX=100226 GN=SCO7580 PE=4 SV=1	8750.43	9249.05	8126.42	10668.6	9858.78	11263	12285.4	11771.2	10528.8	10323.7	9858.78	10267.6
Q9RK92	SCO0270		Lanthionine synthetase C family protein	2.31279	397.578	919.515	4	1	22.4522	0.0223828	0.0356267	2.31279	0.770928	P332	M145	49047.5	Lanthionine synthetase C family protein OS=Streptomyces coelicolor (strain ATCC BAA-471 / A3(2) / M145) OX=100226 GN=SCO0270 PE=4 SV=1	324.507	545.469	322.757	737.253	801.682	1219.61	455.601	694.218	418.172	713.417	801.682	1111.83
Q9KZG7	SCO6985		Phytanoyl-CoA dioxygenase	1.26515	13145.3	16630.8	5	2	33.8105	0.0224746	0.0356267	1.26515	0.769946	P332	M145	41633	Phytanoyl-CoA dioxygenase OS=Streptomyces coelicolor (strain ATCC BAA-471 / A3(2) / M145) OX=100226 GN=SCO6985 PE=4 SV=1	11710.6	13782.7	13942.7	16423.3	15774	17695.1	16441.5	17541.2	18064.5	15892.3	15774	16131.4
Q9EWS4	SCO0774		biflaviolin synthase (EC 1.14.19.69)	1.36445	5012.26	6838.98	14	8	74.1291	0.0224405	0.0356267	1.36445	0.770311	P332	M145	45271.7	Cytochrome P450 OS=Streptomyces coelicolor (strain ATCC BAA-471 / A3(2) / M145) OX=100226 GN=SCO0774 PE=3 SV=1	4283.2	5205.63	5547.94	6805.83	6390.91	7320.2	6013.53	6625.2	7188.04	6585.79	6390.91	6673.31
Q9KXP7	SCO1503		Secreted protein	1.18033	2313.66	2730.88	3	2	15.7272	0.0227463	0.0359716	1.18033	0.767054	P332	M145	15487.9	Secreted protein OS=Streptomyces coelicolor (strain ATCC BAA-471 / A3(2) / M145) OX=100226 GN=SCO1503 PE=4 SV=1	2137.91	2391.09	2411.99	2863.16	2700.25	2629.25	3001.59	3043.13	3125.03	2770.59	2700.25	2396.9
Q9S228	SCO1772		Partitioning or sporulation protein	0.82944	5809.25	4818.42	7	4	52.4503	0.0228169	0.0359975	1.20563	0.766306	M145	P332	37028.1	Partitioning or sporulation protein OS=Streptomyces coelicolor (strain ATCC BAA-471 / A3(2) / M145) OX=100226 GN=SCO1772 PE=4 SV=1	5288.35	6264.19	5875.2	4954.32	4730.16	4770.79	7424.75	7972.42	7612.05	4794.14	4730.16	4349.19
Q9EX53	SCO6274		Type I polyketide synthase	0.566283	5326.88	3016.52	86	24	556.4	0.0229153	0.036067	1.7659	0.765266	M145	P332	377358	Type I polyketide synthase OS=Streptomyces coelicolor (strain ATCC BAA-471 / A3(2) / M145) OX=100226 GN=SCO6274 PE=4 SV=1	4207.64	5548.03	6224.97	2449.53	3533.83	3066.2	5907.46	7060.97	8065.22	2370.34	3533.83	2795.24
Q9X835	SCO6068	cvnB6	Roadblock/LAMTOR2 domain-containing protein	1.17256	2336.12	2739.24	5	1	25.9829	0.0232569	0.0365182	1.17256	0.761673	P332	M145	14426.6	Roadblock/LAMTOR2 domain-containing protein OS=Streptomyces coelicolor (strain ATCC BAA-471 / A3(2) / M145) OX=100226 GN=cvnB6 PE=4 SV=1	2393.56	2229.23	2385.57	2913.96	2557.46	2746.31	3360.52	2837.13	3090.8	2819.74	2557.46	2503.62
O86808	SCO5748		Circadian input-output histidine kinase CikA (EC 2.7.13.3)	1.52215	11251.6	17126.6	105	42	697.306	0.0233285	0.0365441	1.52215	0.760925	P332	M145	195752	histidine kinase OS=Streptomyces coelicolor (strain ATCC BAA-471 / A3(2) / M145) OX=100226 GN=SCO5748 PE=4 SV=1	8882.58	13412.1	11460.1	17503.4	16504.4	17372.1	12471	17069.6	14847.9	16937.5	16504.4	15836.9
Q9X8E7	SCO3274		PIN domain-containing protein	1.65129	3250.32	5367.21	2	1	14.3681	0.0234802	0.0366698	1.65129	0.759342	P332	M145	16414.8	PIN domain-containing protein OS=Streptomyces coelicolor (strain ATCC BAA-471 / A3(2) / M145) OX=100226 GN=SCO3274 PE=4 SV=1	3969.49	3255.73	2525.72	4825.79	5315.33	5960.52	5573.1	4143.56	3272.38	4669.76	5315.33	5433.78
O54099	SCO5901		Uncharacterized RNA methyltransferase SCO5901 (EC 2.1.1.-)	1.12702	4831.26	5444.91	23	9	135.984	0.0235191	0.0366698	1.12702	0.758937	P332	M145	49493.4	Uncharacterized RNA methyltransferase SCO5901 OS=Streptomyces coelicolor (strain ATCC BAA-471 / A3(2) / M145) OX=100226 GN=SCO5901 PE=3 SV=1	4771.16	4685.77	5036.83	5229.62	5398.19	5706.93	6698.62	5963.58	6525.84	5060.54	5398.19	5202.6
Q53915	SCO2972	prfB	Peptide chain release factor 2 (RF-2)	0.525098	10756	5647.98	27	18	221.283	0.0236167	0.0367357	1.90441	0.757924	M145	P332	41084.8	Peptide chain release factor 2 OS=Streptomyces coelicolor (strain ATCC BAA-471 / A3(2) / M145) OX=100226 GN=prfB PE=3 SV=2	10326.4	10465.8	11475.9	3858.79	7339.01	5746.14	14498.1	13319.8	14868.4	3734.03	7339.01	5238.35
Q8CK25	SCO1545		Acetyltransferase	1.2312	8791.09	10823.6	13	5	92.0117	0.0238613	0.0367889	1.2312	0.755395	P332	M145	30174	Acetyltransferase OS=Streptomyces coelicolor (strain ATCC BAA-471 / A3(2) / M145) OX=100226 GN=SCO1545 PE=4 SV=1	8497.5	9429.16	8446.6	10212.3	10421.9	11836.6	11930.3	12000.5	10943.6	9882.09	10421.9	10790.6
O88014	SCO6658		6-phosphogluconate dehydrogenase	1.38057	4791.99	6615.7	12	4	79.6307	0.0239661	0.0367889	1.38057	0.754316	P332	M145	31951.1	6-phosphogluconate dehydrogenase OS=Streptomyces coelicolor (strain ATCC BAA-471 / A3(2) / M145) OX=100226 GN=SCO6658 PE=3 SV=1	4058.88	5580.68	4736.41	6478	6539.83	6829.27	5698.59	7102.52	6136.61	6268.56	6539.83	6225.76
Q9KYR4	SCO5701		DUF4439 domain-containing protein	0.00924502	538.175	4.97544	1	1	5.7376	0.0239832	0.0367889	108.166	0.75414	M145	P332	16781.7	DUF4439 domain-containing protein OS=Streptomyces coelicolor (strain ATCC BAA-471 / A3(2) / M145) OX=100226 GN=SCO5701 PE=4 SV=1	266.447	57.6354	1290.44	9.38894	0	5.53739	374.087	73.3525	1671.93	9.08539	0	5.04804
Q93IV3	SCO1317		DUF4442 domain-containing protein	0.858422	1631.29	1400.33	3	2	17.983	0.0237706	0.0367889	1.16493	0.75633	M145	P332	15121.4	DUF4442 domain-containing protein OS=Streptomyces coelicolor (strain ATCC BAA-471 / A3(2) / M145) OX=100226 GN=SCO1317 PE=4 SV=1	1676.89	1516.02	1700.95	1452.67	1343.08	1405.25	2354.32	1929.44	2203.79	1405.7	1343.08	1281.07
Q8CJP6	SCO6041		Coproporphyrinogen III oxidase (EC 1.3.3.15)	1.33565	15969.2	21329.4	14	6	86.7079	0.0237588	0.0367889	1.33565	0.756452	P332	M145	50671.5	Coproporphyrinogen III oxidase OS=Streptomyces coelicolor (strain ATCC BAA-471 / A3(2) / M145) OX=100226 GN=SCO6041 PE=3 SV=1	13680.9	18053.4	16173.4	21871.6	20476.2	21640.2	19207.7	22976.5	20954.6	21164.5	20476.2	19727.8
Q9RDI1	SCO2746	rbsA2	Ribose import ATP-binding protein RbsA 2 (EC 7.5.2.7)	0.31743	4749.41	1507.61	13	4	67.4287	0.0239357	0.0367889	3.1503	0.754629	M145	P332	55117.1	Ribose import ATP-binding protein RbsA 2 OS=Streptomyces coelicolor (strain ATCC BAA-471 / A3(2) / M145) OX=100226 GN=rbsA2 PE=3 SV=1	3708.52	5313.48	5226.24	1032.72	2595.48	894.629	5206.69	6762.45	6771.24	999.328	2595.48	815.569
Q9WX25	SCO3308		DNA-binding protein	0.25507	1375.62	350.88	2	1	10.6014	0.024223	0.0370712	3.92049	0.751684	M145	P332	47608.7	DNA-binding protein OS=Streptomyces coelicolor (strain ATCC BAA-471 / A3(2) / M145) OX=100226 GN=SCO3308 PE=4 SV=1	1616.12	1255.36	1255.38	191.298	681.873	179.469	2269	1597.7	1626.5	185.113	681.873	163.609
Q9RDN1	SCO2406		Xylose transport system permease protein XylH	1.25533	3859.9	4845.46	5	2	22.8362	0.0243096	0.0371182	1.25533	0.7508	P332	M145	43445.1	Sugar transport permease OS=Streptomyces coelicolor (strain ATCC BAA-471 / A3(2) / M145) OX=100226 GN=SCO2406 PE=4 SV=1	3564.39	4264.92	3750.38	4608.75	4725.43	5202.19	5004.34	5427.95	4859.08	4459.75	4725.43	4742.47
Q93JB5	SCO7481		Co-chaperone DjlA N-terminal domain-containing protein	0.687774	16327.6	11229.7	13	9	109.247	0.0244694	0.0372763	1.45397	0.749177	M145	P332	20136.7	Co-chaperone DjlA N-terminal domain-containing protein OS=Streptomyces coelicolor (strain ATCC BAA-471 / A3(2) / M145) OX=100226 GN=SCO7481 PE=4 SV=1	19089.1	16466.5	13427.3	11631	11006.2	11052	26800.7	20956.9	17396.7	11255	11006.2	10075.3
Q9RDH9	SCO2748	rbsK	Ribokinase (RK) (EC 2.7.1.15)	0.23379	4284.63	1001.71	5	2	42.5647	0.0245891	0.0372897	4.27733	0.747964	M145	P332	30725.7	Ribokinase OS=Streptomyces coelicolor (strain ATCC BAA-471 / A3(2) / M145) OX=100226 GN=rbsK PE=3 SV=1	3335.7	2111.75	7406.44	890.503	1180.75	933.869	4683.26	2687.63	9595.96	861.712	1180.75	851.341
Q93JK0	SCO4994		Uncharacterized protein	0.120224	3134.49	376.839	8	3	47.5584	0.0245904	0.0372897	8.31784	0.74795	M145	P332	34355.1	Uncharacterized protein OS=Streptomyces coelicolor (strain ATCC BAA-471 / A3(2) / M145) OX=100226 GN=SCO4994 PE=4 SV=1	5448.1	1915.78	2039.58	106.453	705.038	319.026	7649.04	2438.21	2642.53	103.011	705.038	290.834
Q53949	SCO5876	trkA	Trk system potassium uptake protein TrkA (K(+)-uptake protein TrkA)	1.17566	5294.43	6224.44	15	7	107.356	0.0246489	0.0372932	1.17566	0.74736	P332	M145	24154.3	Trk system potassium uptake protein TrkA OS=Streptomyces coelicolor (strain ATCC BAA-471 / A3(2) / M145) OX=100226 GN=trkA PE=3 SV=2	5424.88	5450.42	5007.98	6150.96	6655.58	5866.79	7616.43	6936.73	6488.45	5952.1	6655.58	5348.33
Q9L0I3	SCO4774		glycerol-3-phosphate dehydrogenase (EC 1.1.5.3)	1.43267	5335.04	7643.34	24	13	176.559	0.0248312	0.0373986	1.43267	0.745523	P332	M145	62062.6	Glycerol phosphate dehydrogenase OS=Streptomyces coelicolor (strain ATCC BAA-471 / A3(2) / M145) OX=100226 GN=SCO4774 PE=3 SV=1	4559.59	6185.1	5260.42	7194.88	7225.49	8509.64	6401.58	7871.76	6815.52	6962.26	7225.49	7757.63
Q9ZBU1	SCO6147	xyoA	Alditol oxidase (AldO) (EC 1.1.3.41) (Xylitol oxidase)	1.69928	6059.85	10297.4	17	3	97.3615	0.024814	0.0373986	1.69928	0.745696	P332	M145	44346.6	Alditol oxidase OS=Streptomyces coelicolor (strain ATCC BAA-471 / A3(2) / M145) OX=100226 GN=xyoA PE=1 SV=1	4435.66	7398.83	6345.05	11059.8	10252.8	9579.61	6227.58	9416.47	8220.8	10702.2	10252.8	8733.05
Q9FCA1	SCO1212	murT	Lipid II isoglutaminyl synthase (glutamine-hydrolyzing) subunit MurT (EC 6.3.5.13)	0.629741	4458.59	2807.76	22	8	133.605	0.0248956	0.0374109	1.58795	0.744876	M145	P332	43464.6	Lipid II isoglutaminyl synthase (glutamine-hydrolyzing) subunit MurT OS=Streptomyces coelicolor (strain ATCC BAA-471 / A3(2) / M145) OX=100226 GN=murT PE=3 SV=1	5197.26	4203.53	3974.98	2253.97	3152.83	3016.47	7296.86	5349.82	5150.08	2181.1	3152.83	2749.9
Q9S280	SCO1809		Histidine phosphatase family protein	1.14759	1761.35	2021.31	5	2	47.1535	0.0250211	0.0374301	1.14759	0.743618	P332	M145	19218.6	Histidine phosphatase family protein OS=Streptomyces coelicolor (strain ATCC BAA-471 / A3(2) / M145) OX=100226 GN=SCO1809 PE=4 SV=1	1715.55	1802.44	1766.06	1905.28	2158.72	1999.94	2408.61	2293.97	2288.14	1843.68	2158.72	1823.2
Q9Z5A5	SCO6197		Secreted protein	0.154501	3523.05	544.313	9	8	87.6332	0.0249908	0.0374301	6.47247	0.743922	M145	P332	19395.7	Secreted protein OS=Streptomyces coelicolor (strain ATCC BAA-471 / A3(2) / M145) OX=100226 GN=SCO6197 PE=4 SV=1	6147.16	2676.74	1745.23	556.026	845.821	231.091	8630.51	3406.69	2261.16	538.049	845.821	210.669
Q9RK12	SCO0494		Iron-siderophore binding lipoprotein	1.27668	8056.02	10285	22	16	171.813	0.0253501	0.037837	1.27668	0.740341	P332	M145	37375.3	Iron-siderophore binding lipoprotein OS=Streptomyces coelicolor (strain ATCC BAA-471 / A3(2) / M145) OX=100226 GN=SCO0494 PE=4 SV=1	8600.68	7854.44	7712.93	9690.91	9596.17	11567.8	12075.2	9996.34	9993.05	9377.59	9596.17	10545.5
Q9RDN3	SCO2404		Sugar-binding receptor	0.821067	23245.7	19086.3	27	17	252.232	0.025472	0.0379338	1.21793	0.739134	M145	P332	39624.7	Sugar-binding receptor OS=Streptomyces coelicolor (strain ATCC BAA-471 / A3(2) / M145) OX=100226 GN=SCO2404 PE=4 SV=1	25229.5	22694.3	21813.3	18332.1	18434	20492.8	35421.8	28883	28261.8	17739.4	18434	18681.8
Q9KYR1	SCO5704	nusA	Transcription termination/antitermination protein NusA	1.21461	9971.98	12112.1	25	16	200.877	0.0255779	0.037988	1.21461	0.738089	P332	M145	36888.6	Transcription termination/antitermination protein NusA OS=Streptomyces coelicolor (strain ATCC BAA-471 / A3(2) / M145) OX=100226 GN=nusA PE=3 SV=1	10380.6	9876.18	9659.2	12753.5	10906.6	12676.2	14574.1	12569.4	12514.7	12341.2	10906.6	11556
P18183	SCO5820	hrdB	RNA polymerase principal sigma factor HrdB (RNA polymerase sigma factor SigA)	0.809569	4651.48	3765.69	27	6	167.773	0.0256228	0.037988	1.23523	0.737646	M145	P332	55934.8	RNA polymerase principal sigma factor HrdB OS=Streptomyces coelicolor (strain ATCC BAA-471 / A3(2) / M145) OX=100226 GN=hrdB PE=1 SV=2	4383.31	4391.53	5179.6	3659.53	3944.73	3692.83	6154.09	5589.1	6710.8	3541.21	3944.73	3366.49
Q9X909	SCO3543	topA	DNA topoisomerase 1 (EC 5.6.2.1) (DNA topoisomerase I) (Omega-protein) (Relaxing enzyme) (Swivelase) (Untwisting enzyme)	1.56328	17654	27598.1	56	28	367.31	0.025742	0.037995	1.56328	0.736475	P332	M145	103585	DNA topoisomerase 1 OS=Streptomyces coelicolor (strain ATCC BAA-471 / A3(2) / M145) OX=100226 GN=topA PE=3 SV=1	16620.8	21124	15217.3	27767.5	23500.6	31526.3	23335.3	26884.5	19715.9	26869.8	23500.6	28740.2
Q9F314	SCO2620	tig	Trigger factor (TF) (EC 5.2.1.8) (PPIase)	1.18684	46843.9	55596.1	31	23	340.492	0.0257347	0.037995	1.18684	0.736546	P332	M145	51167.7	Trigger factor OS=Streptomyces coelicolor (strain ATCC BAA-471 / A3(2) / M145) OX=100226 GN=tig PE=3 SV=1	47314.1	49924.1	43293.5	58563	53439.1	54786.3	66428.1	63538.3	56092	56669.6	53439.1	49944.8
O69808	SCO6414		CN hydrolase domain-containing protein	1.23348	3679.07	4538.06	13	6	103.034	0.0259762	0.0382557	1.23348	0.734182	P332	M145	31803.8	CN hydrolase domain-containing protein OS=Streptomyces coelicolor (strain ATCC BAA-471 / A3(2) / M145) OX=100226 GN=SCO6414 PE=4 SV=1	4094.1	3588.96	3354.15	4368.99	4584.34	4660.84	5748.05	4567.66	4345.72	4227.74	4584.34	4248.96
Q7AKR5	SCO0775		Nitroreductase family deazaflavin-dependent oxidoreductase	1.43492	16657.1	23901.5	12	6	82.2487	0.0260636	0.0382995	1.43492	0.733331	P332	M145	16701.9	Nitroreductase family deazaflavin-dependent oxidoreductase OS=Streptomyces coelicolor (strain ATCC BAA-471 / A3(2) / M145) OX=100226 GN=SCO0775 PE=3 SV=1	17008.9	17471	15491.3	21349.2	21693.9	28661.5	23880.2	22235.4	20070.8	20659	21693.9	26128.6
Q9L082	SCO2771		Phosphatase SCO2771 (EC 3.1.3.-)	1.27484	15399.7	19632.2	10	5	83.0892	0.0261957	0.03835	1.27484	0.732046	P332	M145	28389.8	Phosphatase SCO2771 OS=Streptomyces coelicolor (strain ATCC BAA-471 / A3(2) / M145) OX=100226 GN=SCO2771 PE=1 SV=1	15928.8	15734	14536.4	18068.2	18665.2	22163.1	22363.7	20024.6	18833.7	17484	18665.2	20204.5
Q9F3I6	SCO2795		Sugar binding secreted protein	1.30401	5586.6	7284.98	26	11	145.212	0.0262296	0.03835	1.30401	0.731717	P332	M145	47336.2	Sugar binding secreted protein OS=Streptomyces coelicolor (strain ATCC BAA-471 / A3(2) / M145) OX=100226 GN=SCO2795 PE=4 SV=1	5055.47	6047.57	5656.77	6845.04	6880.78	8129.1	7097.79	7696.73	7329.04	6623.73	6880.78	7410.72
Q9K4J5	SCO7319		Oxidoreductase	1.23484	10878	13432.6	24	11	169.404	0.0262712	0.03835	1.23484	0.731315	P332	M145	51983.8	Oxidoreductase OS=Streptomyces coelicolor (strain ATCC BAA-471 / A3(2) / M145) OX=100226 GN=SCO7319 PE=3 SV=1	10255.9	11236.5	11141.7	13263.8	12278.5	14755.6	14399.1	14300.7	14435.4	12834.9	12278.5	13451.6
Q9ZBP9	SCO5580	ftsY	Signal recognition particle receptor FtsY (SRP receptor) (EC 3.6.5.4)	1.30087	5840.31	7597.46	17	9	117.006	0.026404	0.0384593	1.30087	0.730031	P332	M145	43650	Signal recognition particle receptor FtsY OS=Streptomyces coelicolor (strain ATCC BAA-471 / A3(2) / M145) OX=100226 GN=ftsY PE=3 SV=1	6675.44	5360.78	5484.71	7935.12	7091.63	7765.62	9372.2	6822.65	7106.12	7678.57	7091.63	7079.36
Q9KZR6	SCO2885		Carboxymuconolactone decarboxylase-like domain-containing protein	1.34634	17776.6	23933.4	3	1	18.9932	0.0265183	0.0385207	1.34634	0.728929	P332	M145	16758.9	Carboxymuconolactone decarboxylase-like domain-containing protein OS=Streptomyces coelicolor (strain ATCC BAA-471 / A3(2) / M145) OX=100226 GN=SCO2885 PE=4 SV=1	17573.9	17782.2	17973.6	23602.7	20604.8	27592.7	24673.5	22631.4	23287	22839.6	20604.8	25154.3
O69896	SCO5608		Cyanobacterial TRADD-N associated 2 transmembrane domain-containing protein	1.12499	10926.2	12291.9	7	2	41.3637	0.0265621	0.0385207	1.12499	0.728508	P332	M145	25571.9	Uncharacterized protein OS=Streptomyces coelicolor (strain ATCC BAA-471 / A3(2) / M145) OX=100226 GN=SCO5608 PE=4 SV=1	11116.1	10735.1	10927.3	11932.3	11840.8	13102.5	15606.9	13662.5	14157.7	11546.5	11840.8	11944.6
Q9RDP3	SCO2394		Secreted protein	1.31649	5434.8	7154.84	21	8	104.896	0.02684	0.0386705	1.31649	0.725846	P332	M145	44334.5	Secreted protein OS=Streptomyces coelicolor (strain ATCC BAA-471 / A3(2) / M145) OX=100226 GN=SCO2394 PE=4 SV=1	5520.16	6109.75	4674.5	6799.35	7359.87	7305.3	7750.2	7775.87	6056.39	6579.52	7359.87	6659.72
Q9X877	SCO3285		Large glycine/alanine rich protein	1.19708	12571.8	15049.4	77	35	484.657	0.0267842	0.0386705	1.19708	0.726379	P332	M145	187286	Large glycine/alanine rich protein OS=Streptomyces coelicolor (strain ATCC BAA-471 / A3(2) / M145) OX=100226 GN=SCO3285 PE=4 SV=1	11313.9	13096.2	13305.2	14662.8	15150.1	15335.2	15884.5	16667.5	17238.5	14188.8	15150.1	13980
Q9RKX3	SCO1414		Ankyrin-like protein	1.12309	6117.38	6870.39	8	4	56.8776	0.0267344	0.0386705	1.12309	0.726855	P332	M145	14075.9	Ankyrin-like protein OS=Streptomyces coelicolor (strain ATCC BAA-471 / A3(2) / M145) OX=100226 GN=SCO1414 PE=4 SV=1	5972.58	6206.66	6172.9	6537.31	6794.19	7279.67	8385.39	7899.2	7997.75	6325.95	6794.19	6636.35
Q9RJV3	SCO0357		Probable GntR-family regulator (Putative secreted protein)	0.214352	1213	260.01	2	1	9.3055	0.0271194	0.0389884	4.66523	0.72319	M145	P332	25886.1	Probable GntR-family regulator (Putative secreted protein) OS=Streptomyces coelicolor (strain ATCC BAA-471 / A3(2) / M145) OX=100226 GN=SCO0357 PE=4 SV=1	958.21	1380.54	1300.26	234.23	463.366	82.4329	1345.31	1757.01	1684.65	226.657	463.366	75.1482
Q9L0M3	SCO4637		MaoC-like domain-containing protein	1.12465	4867.41	5474.14	6	4	50.5773	0.0272404	0.0390778	1.12465	0.722045	P332	M145	15245.3	MaoC-like domain-containing protein OS=Streptomyces coelicolor (strain ATCC BAA-471 / A3(2) / M145) OX=100226 GN=SCO4637 PE=4 SV=1	4656.68	4923.66	5021.88	5744.18	5255.36	5422.89	6537.89	6266.34	6506.46	5558.47	5255.36	4943.66
Q9F3K0	SCO5265		Uncharacterized protein	0.863401	7333.27	6331.56	16	9	137.338	0.0273742	0.0391851	1.15821	0.720783	M145	P332	34649.6	Putative adhesin domain-containing protein OS=Streptomyces coelicolor (strain ATCC BAA-471 / A3(2) / M145) OX=100226 GN=SCO5265 PE=4 SV=1	7803.01	6917.84	7278.98	6650.1	6124.89	6219.68	10955.3	8804.32	9430.82	6435.1	6124.89	5670.04
Q9KZA9	SCO4837	glyA	Serine hydroxymethyltransferase (SHMT) (Serine methylase) (EC 2.1.2.1)	0.635557	5346.17	3397.79	22	11	161.284	0.0276131	0.0394421	1.57342	0.718541	M145	P332	51434.4	Serine hydroxymethyltransferase OS=Streptomyces coelicolor (strain ATCC BAA-471 / A3(2) / M145) OX=100226 GN=glyA PE=3 SV=1	5783.83	4612.95	5641.71	2838.93	4191.36	3163.08	8120.39	5870.9	7309.53	2747.14	4191.36	2883.56
O88062	SCO1602		SseB protein N-terminal domain-containing protein	1.21644	6740.79	8199.75	8	4	48.0766	0.0280367	0.039644	1.21644	0.7146	P332	M145	24792.2	SseB protein N-terminal domain-containing protein OS=Streptomyces coelicolor (strain ATCC BAA-471 / A3(2) / M145) OX=100226 GN=SCO1602 PE=4 SV=1	6149.13	7242.26	6830.96	7997.18	7850.3	8751.78	8633.27	9217.21	8850.36	7738.62	7850.3	7978.37
Q7AKE7	SCO6312	cprA	Transcriptional regulator	1.33594	9108.05	12167.8	13	5	74.1186	0.0280161	0.039644	1.33594	0.714791	P332	M145	23857.4	Transcriptional regulator OS=Streptomyces coelicolor (strain ATCC BAA-471 / A3(2) / M145) OX=100226 GN=cprA PE=4 SV=1	7783.72	9987.18	9553.25	11959.1	11413.8	13130.4	10928.2	12710.7	12377.4	11572.4	11413.8	11970.1
Q9KXT0	SCO4311		N-acetyltransferase domain-containing protein	1.62156	1016.99	1649.1	4	2	19.8481	0.0280529	0.039644	1.62156	0.71445	P332	M145	38939.6	N-acetyltransferase domain-containing protein OS=Streptomyces coelicolor (strain ATCC BAA-471 / A3(2) / M145) OX=100226 GN=SCO4311 PE=4 SV=1	761.403	1204.32	1085.23	1671.44	1782.83	1493.03	1069	1532.74	1406.05	1617.4	1782.83	1361.08
Q9ZBJ6	SCO6478		RidA family protein	0.875226	5311.29	4648.58	6	2	39.4547	0.0278171	0.039644	1.14256	0.716638	M145	P332	13889.9	RidA family protein OS=Streptomyces coelicolor (strain ATCC BAA-471 / A3(2) / M145) OX=100226 GN=SCO6478 PE=4 SV=1	5260.48	5212.53	5460.87	4897.57	4725.83	4322.34	7385.62	6633.98	7075.23	4739.23	4725.83	3940.37
Q9K3Y7	SCO1346	fabG3	3-oxoacyl-[acyl-carrier protein] reductase	0.632825	4646.65	2940.51	15	8	114.972	0.0280096	0.039644	1.58022	0.714852	M145	P332	25937.7	3-oxoacyl-[acyl-carrier protein] reductase OS=Streptomyces coelicolor (strain ATCC BAA-471 / A3(2) / M145) OX=100226 GN=fabG3 PE=4 SV=1	5575.01	3593.93	4771	3095.95	2871.09	2854.5	7827.21	4573.99	6181.42	2995.85	2871.09	2602.24
Q9L2G6	SCO2517		Two-component system response regulator	0.824045	3620.48	2983.44	14	7	119.602	0.0283809	0.0398357	1.21353	0.711429	M145	P332	24086.5	Two-component system response regulator OS=Streptomyces coelicolor (strain ATCC BAA-471 / A3(2) / M145) OX=100226 GN=SCO2517 PE=4 SV=1	3483.14	3394.07	3984.23	2909.37	3153.59	2887.36	4890.26	4319.62	5162.07	2815.31	3153.59	2632.2
Q93RX8	SCO6294		GntR-family regulatory protein	1.17097	5249.71	6147.26	15	10	109.99	0.0284904	0.0398357	1.17097	0.710427	P332	M145	28668.7	GntR-family regulatory protein OS=Streptomyces coelicolor (strain ATCC BAA-471 / A3(2) / M145) OX=100226 GN=SCO6294 PE=4 SV=1	5008.97	5224.03	5516.15	5694.12	6401.56	6346.11	7032.51	6648.61	7146.85	5510.02	6401.56	5785.29
Q9RJK1	SCO0387		Bi-domain oxidoreductase	1.21305	18905	22932.8	34	19	283.23	0.0285129	0.0398357	1.21305	0.710221	P332	M145	76453.9	Bi-domain oxidoreductase OS=Streptomyces coelicolor (strain ATCC BAA-471 / A3(2) / M145) OX=100226 GN=SCO0387 PE=4 SV=1	19567.8	19151.4	17995.7	22726.3	21002.8	25069.3	27472.9	24374	23315.7	21991.5	21002.8	22853.9
O86739	SCO5660		Secreted peptidase	0.707861	10530.8	7454.37	16	11	133.02	0.0285484	0.0398357	1.41271	0.709896	M145	P332	40932.1	Secreted peptidase OS=Streptomyces coelicolor (strain ATCC BAA-471 / A3(2) / M145) OX=100226 GN=SCO5660 PE=4 SV=1	10928	9827.33	10837.2	6051.92	8313.32	7997.88	15342.7	12507.2	14040.9	5856.25	8313.32	7291.1
O86840	SCO5743	thyX	Flavin-dependent thymidylate synthase (FDTS) (EC 2.1.1.148) (FAD-dependent thymidylate synthase) (Thymidylate synthase ThyX) (TS) (TSase)	1.22696	4425.79	5430.28	30	13	215.648	0.0282968	0.0398357	1.22696	0.712202	P332	M145	27784.6	Flavin-dependent thymidylate synthase OS=Streptomyces coelicolor (strain ATCC BAA-471 / A3(2) / M145) OX=100226 GN=thyX PE=3 SV=1	4928.63	4232.91	4115.82	5392.76	5208.1	5689.99	6919.71	5387.22	5332.55	5218.41	5208.1	5187.16
Q8CK50	SCO0641	terD	Tellurium resistance protein	1.14806	46278.1	53130.3	29	15	190.944	0.0284696	0.0398357	1.14806	0.710616	P332	M145	20180.3	Tellurium resistance protein OS=Streptomyces coelicolor (strain ATCC BAA-471 / A3(2) / M145) OX=100226 GN=terD PE=4 SV=1	45201.9	45258.7	48373.8	56610.1	52415.3	50365.4	63462.6	57600.7	62674.2	54779.9	52415.3	45914.6
Q8CJI8	SCO1565		glycerophosphodiester phosphodiesterase (EC 3.1.4.46)	1.2008	1400.46	1681.68	8	3	46.3445	0.0288709	0.0400074	1.2008	0.706963	P332	M145	42674.9	Glycerophosphoryl diester phosphodiesterase OS=Streptomyces coelicolor (strain ATCC BAA-471 / A3(2) / M145) OX=100226 GN=SCO1565 PE=4 SV=1	1315.6	1495.99	1389.81	1686.04	1563.08	1795.92	1847.08	1903.94	1800.66	1631.53	1563.08	1637.21
Q9L1L4	SCO5430		Extracellular solute-binding lipoprotein	0.786669	5134.48	4039.14	24	10	138.921	0.0288859	0.0400074	1.27118	0.706827	M145	P332	49760.9	Extracellular solute-binding lipoprotein OS=Streptomyces coelicolor (strain ATCC BAA-471 / A3(2) / M145) OX=100226 GN=SCO5430 PE=4 SV=1	4935.18	5098.96	5369.28	3637.66	3892.04	4587.7	6928.91	6489.44	6956.56	3520.05	3892.04	4182.28
Q9L1C5	SCO1557		Lipoprotein	0.670355	679.405	455.443	7	3	39.9342	0.0289692	0.0400074	1.49175	0.706074	M145	P332	29045.6	Lipoprotein OS=Streptomyces coelicolor (strain ATCC BAA-471 / A3(2) / M145) OX=100226 GN=SCO1557 PE=3 SV=1	599.42	650.831	787.965	538.136	402.288	425.905	841.574	828.311	1020.91	520.737	402.288	388.267
Q9L1U7	SCO2947		DUF3039 domain-containing protein	1.28265	2641.98	3388.74	3	1	14.8405	0.0287625	0.0400074	1.28265	0.707946	P332	M145	10351.8	DUF3039 domain-containing protein OS=Streptomyces coelicolor (strain ATCC BAA-471 / A3(2) / M145) OX=100226 GN=SCO2947 PE=4 SV=1	2373.49	2838.35	2714.11	3316.42	3124.61	3725.2	3332.34	3612.37	3516.46	3209.2	3124.61	3396
Q9L1U4	SCO2951		Malate oxidoreductase	1.18857	14950.6	17769.9	20	12	166.308	0.0289727	0.0400074	1.18857	0.706042	P332	M145	48661.7	Malate oxidoreductase OS=Streptomyces coelicolor (strain ATCC BAA-471 / A3(2) / M145) OX=100226 GN=SCO2951 PE=3 SV=1	16110.2	14961.9	13779.9	17304.7	17290.4	18714.5	22618.4	19042	17853.5	16745.2	17290.4	17060.7
Q9X8Q5	SCO3638		Two-component system regulator	1.343	3836.4	5152.3	5	2	42.8532	0.0293818	0.0404883	1.343	0.702365	P332	M145	23882.6	Two-component system regulator OS=Streptomyces coelicolor (strain ATCC BAA-471 / A3(2) / M145) OX=100226 GN=SCO3638 PE=4 SV=1	3278.17	4300.28	3930.76	5029.84	4848.72	5578.34	4602.49	5472.96	5092.78	4867.22	4848.72	5085.38
Q93RV9	SCO1867	ectD	Ectoine dioxygenase (EC 1.14.11.55) (Ectoine hydroxylase)	1.46189	24031.2	35131	16	9	105.423	0.0295255	0.040602	1.46189	0.701083	P332	M145	32865.9	Ectoine dioxygenase OS=Streptomyces coelicolor (strain ATCC BAA-471 / A3(2) / M145) OX=100226 GN=ectD PE=1 SV=2	19388.7	29157.6	23547.4	35108.3	36007.6	34276.9	27221.3	37108.9	30508.5	33973.3	36007.6	31247.8
Q9X8N6	SCO3380	coaX	Type III pantothenate kinase (EC 2.7.1.33) (PanK-III) (Pantothenic acid kinase)	0.299497	1257.36	376.577	5	2	24.9889	0.0296701	0.0406326	3.33893	0.699797	M145	P332	28203.4	Type III pantothenate kinase OS=Streptomyces coelicolor (strain ATCC BAA-471 / A3(2) / M145) OX=100226 GN=coaX PE=3 SV=1	1182.71	626.033	1963.35	407.101	369.723	352.907	1660.5	796.751	2543.76	393.939	369.723	321.72
Q9XAQ8	SCO4566	nuoE	NADH-quinone oxidoreductase subunit E (NADH dehydrogenase I subunit E) (NDH-1 subunit E)	0.755679	20030.6	15136.7	12	10	102.846	0.029628	0.0406326	1.32331	0.700171	M145	P332	30635	NuoE_ NADH dehydrogenase subunit OS=Streptomyces coelicolor (strain ATCC BAA-471 / A3(2) / M145) OX=100226 GN=nuoE PE=3 SV=1	20624.6	19616.6	19850.7	13703	17821.6	13885.5	28956.6	24966	25719	13260	17821.6	12658.5
Q9XA60	SCO3817	bkdA1	Branched-chain alpha keto acid dehydrogenase E1 alpha subunit	1.17726	36744.3	43257.5	26	17	234.328	0.0298245	0.0407601	1.17726	0.698429	P332	M145	45425.1	Branched-chain alpha keto acid dehydrogenase E1 alpha subunit OS=Streptomyces coelicolor (strain ATCC BAA-471 / A3(2) / M145) OX=100226 GN=bkdA1 PE=4 SV=1	38899	36271.4	35062.5	40779.2	42515.3	46478	54613.5	46162.6	45427.8	39460.8	42515.3	42370.7
Q9X9V5	SCO1917		HTH tetR-type domain-containing protein	1.49693	3299.91	4939.73	5	2	31.8049	0.0299304	0.0407777	1.49693	0.697494	P332	M145	21068.9	HTH tetR-type domain-containing protein OS=Streptomyces coelicolor (strain ATCC BAA-471 / A3(2) / M145) OX=100226 GN=SCO1917 PE=1 SV=1	2627.88	4072.31	3199.55	4980.77	4999.93	4838.51	3689.49	5182.82	4145.41	4819.73	4999.93	4410.92
O86538	SCO5557		2-phospho-L-lactate guanylyltransferase	1.57741	669.268	1055.71	3	1	14.8655	0.0299603	0.0407777	1.57741	0.697231	P332	M145	8033.89	2-phospho-L-lactate guanylyltransferase OS=Streptomyces coelicolor (strain ATCC BAA-471 / A3(2) / M145) OX=100226 GN=SCO5557 PE=4 SV=1	524.613	669.578	813.614	970.702	1190.86	1005.56	736.547	852.171	1054.14	939.318	1190.86	916.696
Q93J30	SCO3977		Protease (Putative secreted protein)	0.46215	3847.99	1778.35	6	2	41.5288	0.0300397	0.0408022	2.1638	0.696532	M145	P332	50327.1	Protease (Putative secreted protein) OS=Streptomyces coelicolor (strain ATCC BAA-471 / A3(2) / M145) OX=100226 GN=SCO3977 PE=4 SV=1	4292.61	3136.8	4114.55	1095.85	2320.75	1918.44	6026.75	3992.2	5330.9	1060.42	2320.75	1748.91
Q9X9X7	SCO1895		Probable 5-dehydro-4-deoxyglucarate dehydratase 1 (EC 4.2.1.41) (5-keto-4-deoxy-glucarate dehydratase 1) (KDGDH 1)	1.19627	5171.25	6186.22	13	7	77.5719	0.0304348	0.0410299	1.19627	0.693075	P332	M145	33800.7	Probable 5-dehydro-4-deoxyglucarate dehydratase 1 OS=Streptomyces coelicolor (strain ATCC BAA-471 / A3(2) / M145) OX=100226 GN=SCO1895 PE=3 SV=1	5169.09	5076.44	5268.22	6435.79	5555.51	6567.35	7257.31	6460.77	6825.63	6227.71	5555.51	5986.99
Q9K3Z0	SCO1343	ung2	Uracil-DNA glycosylase 2 (UDG 2) (EC 3.2.2.27)	0.758388	3265.7	2476.67	12	3	91.9378	0.0304269	0.0410299	1.31859	0.693144	M145	P332	25204.8	Uracil-DNA glycosylase 2 OS=Streptomyces coelicolor (strain ATCC BAA-471 / A3(2) / M145) OX=100226 GN=ung2 PE=3 SV=1	3612.36	2868.03	3316.72	2700.76	2275.47	2453.78	5071.69	3650.13	4297.22	2613.44	2275.47	2236.94
Q9R2D3	SCO2069		Dienelactone hydrolase domain-containing protein	0.767876	3145	2414.97	6	5	37.845	0.0304544	0.0410299	1.30229	0.692904	M145	P332	21357.8	Dienelactone hydrolase domain-containing protein OS=Streptomyces coelicolor (strain ATCC BAA-471 / A3(2) / M145) OX=100226 GN=SCO2069 PE=4 SV=1	2924.94	3647.47	2862.59	2397.28	2367.16	2480.47	4106.56	4642.13	3708.84	2319.77	2367.16	2261.27
Q9RKS2	SCO2256	panB	3-methyl-2-oxobutanoate hydroxymethyltransferase (EC 2.1.2.11) (Ketopantoate hydroxymethyltransferase) (KPHMT)	0.705717	2818.52	1989.08	5	3	42.7268	0.0303993	0.0410299	1.417	0.693384	M145	P332	30863.3	3-methyl-2-oxobutanoate hydroxymethyltransferase OS=Streptomyces coelicolor (strain ATCC BAA-471 / A3(2) / M145) OX=100226 GN=panB PE=3 SV=1	3414.03	2455.67	2585.87	1981.52	2030.43	1955.3	4793.24	3125.32	3350.32	1917.45	2030.43	1782.51
O50528	SCO5854		Thiosulfate sulfurtransferase	1.35443	4313.74	5842.67	14	8	104.219	0.0306999	0.0411104	1.35443	0.690775	P332	M145	28986.4	thiosulfate sulfurtransferase OS=Streptomyces coelicolor (strain ATCC BAA-471 / A3(2) / M145) OX=100226 GN=SCO5854 PE=4 SV=1	4375.56	4486.74	4078.92	5010.37	5767.83	6749.81	6143.2	5710.26	5284.75	4848.38	5767.83	6153.32
Q9AK40	SCO4886		Sugar ABC transporter ATP-binding protein	1.18432	3318.37	3930.02	9	4	55.4866	0.0306623	0.0411104	1.18432	0.691101	P332	M145	57490.5	Sugar ABC transporter ATP-binding protein OS=Streptomyces coelicolor (strain ATCC BAA-471 / A3(2) / M145) OX=100226 GN=SCO4886 PE=4 SV=1	3144.98	3503.89	3306.26	3687.15	3864.92	4238	4415.49	4459.39	4283.66	3567.94	3864.92	3863.48
P46787	SCO4721	rplO	Large ribosomal subunit protein uL15 (50S ribosomal protein L15)	0.780625	13917.9	10864.7	12	4	120.281	0.0305826	0.0411104	1.28102	0.69179	M145	P332	15947.5	Large ribosomal subunit protein uL15 OS=Streptomyces coelicolor (strain ATCC BAA-471 / A3(2) / M145) OX=100226 GN=rplO PE=3 SV=2	15661.8	13559.3	12532.6	10559.3	10376.2	11658.5	21988.9	17256.9	16237.5	10217.9	10376.2	10628.2
Q9KYE2	SCO4128		Membrane protein	1.13775	1572.85	1789.51	6	3	30.8984	0.0310497	0.0412506	1.13775	0.687764	P332	M145	57030.5	Membrane protein OS=Streptomyces coelicolor (strain ATCC BAA-471 / A3(2) / M145) OX=100226 GN=SCO4128 PE=4 SV=1	1451.96	1635.12	1631.46	1765.54	1814.52	1788.47	2038.52	2081.02	2113.75	1708.45	1814.52	1630.42
Q9RDA4	SCO2847		Oxidoreductase	1.23402	3526.34	4351.56	11	9	71.3444	0.0308775	0.0412506	1.23402	0.689242	P332	M145	38103.9	Oxidoreductase OS=Streptomyces coelicolor (strain ATCC BAA-471 / A3(2) / M145) OX=100226 GN=SCO2847 PE=4 SV=1	3195.59	3896.17	3487.27	4195.12	4237.63	4621.93	4486.55	4958.65	4518.18	4059.48	4237.63	4213.49
Q9RJI7	SCO0401		Aminotransferase	1.45663	12198.3	17768.4	20	8	149.504	0.0309548	0.0412506	1.45663	0.688578	P332	M145	46923.1	Aminotransferase OS=Streptomyces coelicolor (strain ATCC BAA-471 / A3(2) / M145) OX=100226 GN=SCO0401 PE=3 SV=1	12082.4	13117.5	11394.9	15658.5	15997.7	21649	16963.5	16694.7	14763.5	15152.3	15997.7	19735.9
Q9X9T9	SCO3929		Tetratricopeptide repeat protein	1.24187	2719.86	3377.72	12	9	63.0682	0.031053	0.0412506	1.24187	0.687735	P332	M145	50054.6	Tetratricopeptide repeat protein OS=Streptomyces coelicolor (strain ATCC BAA-471 / A3(2) / M145) OX=100226 GN=SCO3929 PE=4 SV=1	2574.19	3078.84	2506.56	3405.45	3477.87	3249.84	3614.12	3918.44	3247.55	3295.34	3477.87	2962.64
Q9X8E6	SCO3273		CopG family transcriptional regulator	0.585293	914.054	534.989	6	3	34.3136	0.0311417	0.0412859	1.70855	0.686976	M145	P332	9538.45	CopG family transcriptional regulator OS=Streptomyces coelicolor (strain ATCC BAA-471 / A3(2) / M145) OX=100226 GN=SCO3273 PE=4 SV=1	917.355	1034.46	790.343	507.921	687.88	409.167	1287.95	1316.56	1023.99	491.499	687.88	373.008
Q9KXM5	SCO4332		Calcium-transporting ATPase CtpE (EC 7.2.2.10)	1.1931	3872.31	4620.04	23	13	127.006	0.0313135	0.041431	1.1931	0.68551	P332	M145	85178.3	Integral membrane ATPase OS=Streptomyces coelicolor (strain ATCC BAA-471 / A3(2) / M145) OX=100226 GN=SCO4332 PE=4 SV=1	3842.61	3921.98	3852.33	4522.84	4247.41	5089.87	5394.96	4991.5	4991.17	4376.61	4247.41	4640.07
Q9Z514	SCO1951		Putative gluconeogenesis factor	1.26275	1736	2192.13	10	5	63.2355	0.0315775	0.041681	1.26275	0.683269	P332	M145	38737.2	Putative gluconeogenesis factor OS=Streptomyces coelicolor (strain ATCC BAA-471 / A3(2) / M145) OX=100226 GN=SCO1951 PE=3 SV=1	1559.27	1874.72	1774	2337.74	1996.54	2242.12	2189.19	2385.95	2298.43	2262.16	1996.54	2043.98
P16251	SCO2049		Uncharacterized protein SCO2049	1.32802	3517.84	4671.75	4	4	24.0234	0.031628	0.041681	1.32802	0.682842	P332	M145	14382.3	Uncharacterized protein SCO2049 OS=Streptomyces coelicolor (strain ATCC BAA-471 / A3(2) / M145) OX=100226 GN=SCO2049 PE=4 SV=2	3343.89	3831.04	3378.58	4724.65	4052.59	5238.03	4694.76	4875.76	4377.37	4571.89	4052.59	4775.14
Q9L285	SCO1524		Membrane protein	1.4156	4752.13	6727.12	3	2	18.3826	0.0317662	0.0417803	1.4156	0.681676	P332	M145	19750.6	Membrane protein OS=Streptomyces coelicolor (strain ATCC BAA-471 / A3(2) / M145) OX=100226 GN=SCO1524 PE=4 SV=1	4250.57	5125.92	4879.91	6087.99	6110.74	7982.65	5967.72	6523.75	6322.53	5891.16	6110.74	7277.21
Q9K464	SCO7221		Polyketide synthase	1.17809	7773.07	9157.38	19	10	141.488	0.0320784	0.0421075	1.17809	0.679058	P332	M145	41699.1	Polyketide synthase OS=Streptomyces coelicolor (strain ATCC BAA-471 / A3(2) / M145) OX=100226 GN=SCO7221 PE=1 SV=1	7973.13	8042.06	7304.02	8488.37	9240.02	9743.73	11194.1	10235.1	9463.26	8213.93	9240.02	8882.67
Q9RJ75	SCO1626		Cytochrome P450	1.17316	9798.87	11495.7	11	9	103.694	0.0322473	0.0422457	1.17316	0.67765	P332	M145	55158.7	Cytochrome P450 OS=Streptomyces coelicolor (strain ATCC BAA-471 / A3(2) / M145) OX=100226 GN=SCO1626 PE=3 SV=1	9959.74	10100.9	9335.97	11248.1	10783.3	12455.7	13983.3	12855.4	12095.9	10884.4	10783.3	11355
Q93JK2	SCO4992		Uncharacterized protein	1.60117	2146.83	3437.44	7	2	39.687	0.032325	0.0422641	1.60117	0.677005	P332	M145	23289.6	Uncharacterized protein OS=Streptomyces coelicolor (strain ATCC BAA-471 / A3(2) / M145) OX=100226 GN=SCO4992 PE=4 SV=1	2031.68	2120.38	2288.43	3767.64	2573.15	3971.54	2852.45	2698.61	2964.94	3645.83	2573.15	3620.57
Q9K3N6	SCO1024		AAA family ATPase	1.53018	3021.63	4623.65	11	4	58.0265	0.0326564	0.0426135	1.53018	0.674265	P332	M145	87887.2	AAA family ATPase OS=Streptomyces coelicolor (strain ATCC BAA-471 / A3(2) / M145) OX=100226 GN=SCO1024 PE=3 SV=1	2838.66	2805.01	3421.21	5701.21	3955.11	4214.62	3985.43	3569.93	4432.59	5516.89	3955.11	3842.17
Q93RT1	SCO6310		Cytochrome P450	1.17286	9025.57	10585.7	18	8	134.927	0.0328287	0.0427544	1.17286	0.672848	P332	M145	48353.7	Cytochrome P450 OS=Streptomyces coelicolor (strain ATCC BAA-471 / A3(2) / M145) OX=100226 GN=SCO6310 PE=3 SV=1	9704.04	9148.57	8224.1	10743.9	10725.2	10288	13624.3	11643.4	10655.3	10396.6	10725.2	9378.81
Q9F2W5	SCO4596		Two-component system response regulator	0.655449	8265.99	5417.93	17	7	129.059	0.0329539	0.0428335	1.52567	0.671823	M145	P332	24103.6	Two-component system response regulator OS=Streptomyces coelicolor (strain ATCC BAA-471 / A3(2) / M145) OX=100226 GN=SCO4596 PE=4 SV=1	8482.96	6531.79	9783.22	4888.78	5734.74	5630.28	11909.9	8313	12675.4	4730.72	5734.74	5132.73
Q9S208	SCO1792		Putative 3-methyladenine DNA glycosylase (EC 3.2.2.-)	0.384977	4284.46	1649.42	2	1	9.8786	0.0331875	0.0430528	2.59756	0.66992	M145	P332	23357.6	Putative 3-methyladenine DNA glycosylase OS=Streptomyces coelicolor (strain ATCC BAA-471 / A3(2) / M145) OX=100226 GN=SCO1792 PE=3 SV=1	3862.05	2541.2	6450.14	1872.15	1484.57	1591.54	5422.25	3234.18	8356.94	1811.62	1484.57	1450.89
Q9RJI8	SCO0400		Epimerase	1.04806	3703.68	3881.69	12	6	97.245	0.0336424	0.0432209	1.04806	0.666243	P332	M145	19954.4	Epimerase OS=Streptomyces coelicolor (strain ATCC BAA-471 / A3(2) / M145) OX=100226 GN=SCO0400 PE=3 SV=1	3748.91	3740.8	3621.32	3891.08	3812.69	3941.29	5263.4	4760.91	4691.87	3765.28	3812.69	3592.99
Q9X832	SCO6065		Secreted substrate-binding protein	1.18388	3825.73	4529.19	18	6	153.912	0.0335862	0.0432209	1.18388	0.666695	P332	M145	33681.1	Secreted substrate-binding protein OS=Streptomyces coelicolor (strain ATCC BAA-471 / A3(2) / M145) OX=100226 GN=SCO6065 PE=4 SV=1	3973.91	3937.61	3565.66	4611.51	4186.76	4789.3	5579.3	5011.39	4619.75	4462.42	4186.76	4366.06
Q9S211	SCO1789		DUF1015 domain-containing protein	1.2183	11943	14550.2	8	4	49.8012	0.03363	0.0432209	1.2183	0.666343	P332	M145	47073.4	DUF1015 domain-containing protein OS=Streptomyces coelicolor (strain ATCC BAA-471 / A3(2) / M145) OX=100226 GN=SCO1789 PE=4 SV=1	12257.2	11659.5	11912.4	13844.1	13496.1	16310.4	17208.9	14839.1	15434	13396.6	13496.1	14869
Q8CK18	SCO1793		Secreted protein	0.728221	12127.2	8831.27	13	7	136.534	0.033632	0.0432209	1.37321	0.666327	M145	P332	28458.3	Secreted protein OS=Streptomyces coelicolor (strain ATCC BAA-471 / A3(2) / M145) OX=100226 GN=SCO1793 PE=4 SV=1	13407.5	11701	11273	8328.93	10375.2	7789.65	18823.9	14891.9	14605.5	8059.65	10375.2	7101.27
Q9RDF2	SCO2539	era	GTPase Era	0.543549	1317.05	715.879	9	2	53.9247	0.0335246	0.0432209	1.83976	0.667191	M145	P332	34783.2	GTPase Era OS=Streptomyces coelicolor (strain ATCC BAA-471 / A3(2) / M145) OX=100226 GN=era PE=3 SV=2	1229.33	1302.03	1419.78	677.624	978.874	491.14	1725.96	1657.09	1839.5	655.716	978.874	447.737
Q9KY20	SCO2370		DUF3052 domain-containing protein	1.14043	8870.15	10115.8	8	6	65.7969	0.0339681	0.0435551	1.14043	0.663635	P332	M145	17196.8	DUF3052 domain-containing protein OS=Streptomyces coelicolor (strain ATCC BAA-471 / A3(2) / M145) OX=100226 GN=SCO2370 PE=4 SV=1	9093.39	8953.58	8563.49	10558.1	9385.56	10403.7	12767	11395.2	11095.1	10216.7	9385.56	9484.3
Q93RZ5	SCO0575	pepE	Peptidase E (EC 3.4.13.21) (Alpha-aspartyl dipeptidase) (Asp-specific dipeptidase) (Dipeptidase E)	1.24801	17142.2	21393.6	14	7	102.149	0.0341159	0.0436603	1.24801	0.662459	P332	M145	26236.5	Peptidase E OS=Streptomyces coelicolor (strain ATCC BAA-471 / A3(2) / M145) OX=100226 GN=pepE PE=3 SV=1	17069.3	17785.8	16571.5	18733	23264.3	22183.6	23965	22635.9	21470.4	18127.3	23264.3	20223.2
Q9FBZ1	SCO7191		Secreted protein	1.41734	794.291	1125.78	7	2	39.5417	0.0342067	0.0436923	1.41734	0.661739	P332	M145	28395.9	Secreted protein OS=Streptomyces coelicolor (strain ATCC BAA-471 / A3(2) / M145) OX=100226 GN=SCO7191 PE=4 SV=1	741.987	830.839	810.046	1126.08	929.264	1322.01	1041.74	1057.41	1049.51	1089.67	929.264	1205.18
Q9L283	SCO1526		Acyltransferase	1.31766	8484.08	11179.1	7	2	43.9691	0.034387	0.0437543	1.31766	0.660313	P332	M145	33635.6	Acyltransferase OS=Streptomyces coelicolor (strain ATCC BAA-471 / A3(2) / M145) OX=100226 GN=SCO1526 PE=4 SV=1	7934.68	9129.78	8387.78	12801.1	9871.02	10865.3	11140.1	11619.4	10867.4	12387.2	9871.02	9905.12
Q9XAI7	SCO3615	ask	Aspartokinase (EC 2.7.2.4)	1.18176	16632.3	19655.4	19	10	174.508	0.0343698	0.0437543	1.18176	0.660449	P332	M145	44779.7	Aspartokinase OS=Streptomyces coelicolor (strain ATCC BAA-471 / A3(2) / M145) OX=100226 GN=ask PE=3 SV=1	18355.8	15859.4	15681.5	20349.5	19364.4	19252.4	25771.2	20184.3	20317.3	19691.5	19364.4	17551
Q9RD71	SCO0806		LacI-family transcriptional regulatory protein	1.18357	1387.58	1642.3	4	2	21.2033	0.0344739	0.043781	1.18357	0.659628	P332	M145	35935	LacI-family transcriptional regulatory protein OS=Streptomyces coelicolor (strain ATCC BAA-471 / A3(2) / M145) OX=100226 GN=SCO0806 PE=4 SV=1	1400.91	1288.32	1473.5	1537.11	1645.65	1744.12	1966.86	1639.65	1909.1	1487.41	1645.65	1589.99
O86533	SCO5552		Regulator	0.404941	2169.24	878.415	13	5	84.424	0.0345791	0.0438282	2.46949	0.658801	M145	P332	24974.7	Regulator OS=Streptomyces coelicolor (strain ATCC BAA-471 / A3(2) / M145) OX=100226 GN=SCO5552 PE=4 SV=1	1903.1	3000.08	1604.55	538.727	1041.56	1054.96	2671.91	3818.19	2078.9	521.309	1041.56	961.732
Q9KYR9	SCO5696	ispG2	4-hydroxy-3-methylbut-2-en-1-yl diphosphate synthase (flavodoxin) 2 (EC 1.17.7.3) (1-hydroxy-2-methyl-2-(E)-butenyl 4-diphosphate synthase 2)	1.23296	5844.9	7206.5	18	5	148.998	0.034643	0.0438282	1.23296	0.658299	P332	M145	40795.9	4-hydroxy-3-methylbut-2-en-1-yl diphosphate synthase (flavodoxin) 2 OS=Streptomyces coelicolor (strain ATCC BAA-471 / A3(2) / M145) OX=100226 GN=ispG2 PE=3 SV=1	5321.07	6424.17	5789.45	6950.95	6890.3	7778.24	7470.69	8176.03	7500.94	6726.22	6890.3	7090.87
O68814	SCO2039	trpC1	Indole-3-glycerol phosphate synthase 1 (IGPS 1) (EC 4.1.1.48)	1.20906	10340.2	12501.9	13	9	103.696	0.0347345	0.0438604	1.20906	0.657582	P332	M145	28387.2	Indole-3-glycerol phosphate synthase 1 OS=Streptomyces coelicolor (strain ATCC BAA-471 / A3(2) / M145) OX=100226 GN=trpC1 PE=3 SV=3	10847.3	10099.1	10074.3	11525.3	12139.6	13840.9	15229.4	12853.1	13052.5	11152.7	12139.6	12617.8
Q9L1B2	SCO1569		Oxidoreductase	0.790547	3453.01	2729.76	12	6	83.1087	0.0348995	0.0439851	1.26495	0.656293	M145	P332	37276.5	Oxidoreductase OS=Streptomyces coelicolor (strain ATCC BAA-471 / A3(2) / M145) OX=100226 GN=SCO1569 PE=4 SV=1	3934.44	3077.3	3347.28	2710	2680.17	2799.13	5523.88	3916.48	4336.81	2622.38	2680.17	2551.77
Q9Z515	SCO1950	whiA	Probable cell division protein WhiA	1.25804	2501.84	3147.43	10	4	59.8407	0.0350742	0.0440382	1.25804	0.654935	P332	M145	34737.8	Probable cell division protein WhiA OS=Streptomyces coelicolor (strain ATCC BAA-471 / A3(2) / M145) OX=100226 GN=whiA PE=1 SV=1	2159.3	2783.07	2563.15	3182.06	3114.02	3146.2	3031.62	3542	3320.88	3079.18	3114.02	2868.16
Q9F309	SCO2625		Uncharacterized N-acetyltransferase SCO2625 (EC 2.3.1.-)	1.16504	2932.93	3416.98	20	10	122.718	0.0350535	0.0440382	1.16504	0.655096	P332	M145	44718.7	Uncharacterized N-acetyltransferase SCO2625 OS=Streptomyces coelicolor (strain ATCC BAA-471 / A3(2) / M145) OX=100226 GN=SCO2625 PE=3 SV=1	3144.26	2751.7	2902.82	3340.77	3288.49	3621.66	4414.49	3502.08	3760.96	3232.76	3288.49	3301.61
Q9Z588	SCO5491		Cytokinin riboside 5'-monophosphate phosphoribohydrolase (EC 3.2.2.n1)	1.11377	7415.14	8258.73	13	3	84.9896	0.0351462	0.0440454	1.11377	0.654376	P332	M145	19721.6	Cytokinin riboside 5'-monophosphate phosphoribohydrolase OS=Streptomyces coelicolor (strain ATCC BAA-471 / A3(2) / M145) OX=100226 GN=SCO5491 PE=3 SV=1	7027.35	7905.78	7312.3	8309.49	8204.19	8262.51	9866.27	10061.7	9473.99	8040.84	8204.19	7532.34
Q9EWH3	SCO1657		Methionine synthase (EC 2.1.1.13) (5-methyltetrahydrofolate--homocysteine methyltransferase)	1.45535	933.703	1358.86	13	5	63.4204	0.0353425	0.0442079	1.45535	0.652859	P332	M145	128291	Methionine synthase OS=Streptomyces coelicolor (strain ATCC BAA-471 / A3(2) / M145) OX=100226 GN=SCO1657 PE=3 SV=1	799.84	1072.34	928.928	1598.76	1243.61	1234.21	1122.96	1364.77	1203.54	1547.07	1243.61	1125.14
Q9ZBI7	SCO6487		Aminoacylase	1.13289	4688.5	5311.57	22	12	149.791	0.0355752	0.0444153	1.13289	0.65107	P332	M145	47786.5	Aminoacylase OS=Streptomyces coelicolor (strain ATCC BAA-471 / A3(2) / M145) OX=100226 GN=SCO6487 PE=4 SV=1	4367.25	4792.03	4906.22	5367.6	5116.75	5450.37	6131.54	6098.81	6356.61	5194.06	5116.75	4968.71
Q9FCJ6	SCO5192		ABC1 atypical kinase-like domain-containing protein	1.45147	5311.08	7708.89	5	2	29.899	0.0359754	0.0447485	1.45147	0.648016	P332	M145	51306.3	ABC1 atypical kinase-like domain-containing protein OS=Streptomyces coelicolor (strain ATCC BAA-471 / A3(2) / M145) OX=100226 GN=SCO5192 PE=4 SV=1	5344.14	5229.02	5360.08	7304.29	6375.16	9447.23	7503.08	6654.97	6944.64	7068.14	6375.16	8612.36
Q9L049	SCO2986		Organic hydroperoxide resistance protein	1.21834	6086.27	7415.12	8	5	54.4822	0.0359768	0.0447485	1.21834	0.648005	P332	M145	13928.6	Organic hydroperoxide resistance protein OS=Streptomyces coelicolor (strain ATCC BAA-471 / A3(2) / M145) OX=100226 GN=SCO2986 PE=3 SV=1	6395.35	5873.71	5989.74	7974.07	6607.27	7664.02	8978.96	7475.46	7760.44	7716.26	6607.27	6986.74
Q9L291	SCO1518	ruvB	Holliday junction branch migration complex subunit RuvB (EC 3.6.4.-)	1.20738	1391.25	1679.76	10	2	58.5689	0.0361484	0.0448779	1.20738	0.646705	P332	M145	37973.4	Holliday junction branch migration complex subunit RuvB OS=Streptomyces coelicolor (strain ATCC BAA-471 / A3(2) / M145) OX=100226 GN=ruvB PE=3 SV=1	1394.01	1381.25	1398.48	1518.1	1657.02	1864.16	1957.16	1757.92	1811.9	1469.02	1657.02	1699.42
Q9L2I7	SCO0722		Beta-phosphoglucomutase (EC 5.4.2.6)	1.23513	5844.69	7218.97	11	4	68.4468	0.0362443	0.044913	1.23513	0.645981	P332	M145	26584.6	Hydrolase OS=Streptomyces coelicolor (strain ATCC BAA-471 / A3(2) / M145) OX=100226 GN=SCO0722 PE=4 SV=1	5796.89	5632.12	6105.08	7319.65	6400.03	7937.23	8138.73	7167.98	7909.88	7082.99	6400.03	7235.8
Q9S2M2	SCO2122		Phospholipid/glycerol acyltransferase domain-containing protein	1.07333	6297.03	6758.78	16	6	90.5452	0.0363973	0.0449664	1.07333	0.644827	P332	M145	28170.7	Phospholipid/glycerol acyltransferase domain-containing protein OS=Streptomyces coelicolor (strain ATCC BAA-471 / A3(2) / M145) OX=100226 GN=SCO2122 PE=4 SV=1	6333.02	6185.1	6372.98	6678.4	7034.79	6563.14	8891.44	7871.76	8256.97	6462.48	7034.79	5983.14
Q9RJT1	SCO0405		SAM-dependent methyltransferase	0.863888	2232.18	1928.36	7	4	52.1988	0.0364447	0.0449664	1.15756	0.644472	M145	P332	30131.8	SAM-dependent methyltransferase OS=Streptomyces coelicolor (strain ATCC BAA-471 / A3(2) / M145) OX=100226 GN=SCO0405 PE=4 SV=1	2375.93	2284.92	2035.7	1945.37	1922.6	1917.09	3335.76	2908.01	2637.5	1882.48	1922.6	1747.68
O69935	SCO6407		Glutathione hydrolase proenzyme (EC 2.3.2.2) (EC 3.4.19.13) [Cleaved into: Glutathione hydrolase large chain; Glutathione hydrolase small chain]	0.678596	4916.04	3336.01	17	5	100.3	0.0364905	0.0449664	1.47363	0.644128	M145	P332	63258	Glutathione hydrolase proenzyme OS=Streptomyces coelicolor (strain ATCC BAA-471 / A3(2) / M145) OX=100226 GN=SCO6407 PE=3 SV=1	4294.3	4835.42	5618.4	2841.87	3991.68	3174.48	6029.12	6154.03	7279.33	2749.99	3991.68	2893.94
Q7AKR0	SCO0999	sodF2	Superoxide dismutase (EC 1.15.1.1)	0.298532	5083.09	1517.46	12	4	128.766	0.0367386	0.0450215	3.34973	0.642273	M145	P332	23599.5	Superoxide dismutase OS=Streptomyces coelicolor (strain ATCC BAA-471 / A3(2) / M145) OX=100226 GN=sodF2 PE=3 SV=1	5614.84	7349.84	2284.59	1379.89	1638.43	1534.07	7883.14	9354.13	2959.97	1335.27	1638.43	1398.51
O88058	SCO1598	rplT	Large ribosomal subunit protein bL20 (50S ribosomal protein L20)	0.557367	31421.8	17513.5	9	6	105.99	0.0366284	0.0450215	1.79415	0.643095	M145	P332	14386.6	Large ribosomal subunit protein bL20 OS=Streptomyces coelicolor (strain ATCC BAA-471 / A3(2) / M145) OX=100226 GN=rplT PE=3 SV=1	36481.7	35076.5	22707.1	21019.1	17003.6	14517.7	51219.6	44641.8	29419.9	20339.5	17003.6	13234.7
Q9S2L4	SCO1989		Probable proline iminopeptidase (PIP) (EC 3.4.11.5) (Prolyl aminopeptidase) (PAP)	1.48454	799.313	1186.61	6	1	37.5866	0.0366956	0.0450215	1.48454	0.642593	P332	M145	35040.3	Probable proline iminopeptidase OS=Streptomyces coelicolor (strain ATCC BAA-471 / A3(2) / M145) OX=100226 GN=SCO1989 PE=3 SV=1	637.377	893.388	867.174	1337.57	1181.27	1041	894.865	1137.01	1123.53	1294.32	1181.27	949.006
Q9RKL3	SCO4069		Integral membrane protein	1.49559	684.27	1023.39	3	1	16.2492	0.0374699	0.0450859	1.49559	0.636866	P332	M145	69159.3	Integral membrane protein OS=Streptomyces coelicolor (strain ATCC BAA-471 / A3(2) / M145) OX=100226 GN=SCO4069 PE=4 SV=1	526.931	820.924	704.955	958.766	1100.98	1010.42	739.802	1044.79	913.356	927.768	1100.98	921.126
O54113	SCO5917		HTH merR-type domain-containing protein	1.48392	5323.74	7900.02	5	1	30.9053	0.0373674	0.0450859	1.48392	0.637618	P332	M145	12563.2	HTH merR-type domain-containing protein OS=Streptomyces coelicolor (strain ATCC BAA-471 / A3(2) / M145) OX=100226 GN=SCO5917 PE=4 SV=1	4157.94	6590.81	5222.47	7615.95	7983.34	8100.78	5837.67	8388.11	6766.36	7369.72	7983.34	7384.9
Q9K4B8	SCO5393		ABC transporter ATP-binding subunit	1.38959	16248.4	22578.6	21	14	133.178	0.0370156	0.0450859	1.38959	0.640214	P332	M145	44002.2	ABC transporter ATP-binding subunit OS=Streptomyces coelicolor (strain ATCC BAA-471 / A3(2) / M145) OX=100226 GN=SCO5393 PE=4 SV=1	16352.6	17095	15297.5	21254.9	19427.4	27053.6	22958.7	21756.8	19819.8	20567.7	19427.4	24662.8
Q9ACV4	SCP1.199c		Secreted esterase	1.3923	6177.55	8600.99	4	1	22.946	0.0371525	0.0450859	1.3923	0.639201	P332	M145	53138.2	Secreted esterase OS=Streptomyces coelicolor (strain ATCC BAA-471 / A3(2) / M145) OX=100226 GN=SCP1.199c PE=4 SV=1	4974.49	7026.62	6531.53	9205.85	8369.19	8227.94	6984.1	8942.77	8462.41	8908.22	8369.19	7500.82
Q9ADH3	SCO6090		Antibiotic resistance macrolide glycosyltransferase	1.14805	3966.53	4553.79	10	6	53.8458	0.036935	0.0450859	1.14805	0.640811	P332	M145	45682.7	Antibiotic resistance macrolide glycosyltransferase OS=Streptomyces coelicolor (strain ATCC BAA-471 / A3(2) / M145) OX=100226 GN=SCO6090 PE=3 SV=1	4082.55	3758.85	4058.2	4357.38	4420.45	4883.53	5731.82	4783.88	5257.9	4216.5	4420.45	4451.97
Q9L0Q8	SCO4233	ispD	2-C-methyl-D-erythritol 4-phosphate cytidylyltransferase (EC 2.7.7.60) (4-diphosphocytidyl-2C-methyl-D-erythritol synthase) (MEP cytidylyltransferase) (MCT)	1.24101	9379.9	11640.6	12	8	71.1471	0.0374403	0.0450859	1.24101	0.637083	P332	M145	27843.8	2-C-methyl-D-erythritol 4-phosphate cytidylyltransferase OS=Streptomyces coelicolor (strain ATCC BAA-471 / A3(2) / M145) OX=100226 GN=ispD PE=3 SV=1	8773.01	9957.07	9409.62	10957.4	10905.2	13059.1	12317.2	12672.3	12191.3	10603.1	10905.2	11905
Q9S247	SCO1705		Alcohol dehydrogenase (Zinc-binding)	0.899677	11237.5	10110.1	13	7	111.163	0.0369099	0.0450859	1.11151	0.640997	M145	P332	37121.5	Alcohol dehydrogenase (Zinc-binding) OS=Streptomyces coelicolor (strain ATCC BAA-471 / A3(2) / M145) OX=100226 GN=SCO1705 PE=3 SV=1	11707.7	11008.9	10995.8	10668.1	9767.64	9894.57	16437.4	14011	14246.5	10323.1	9767.64	9020.18
Q9XAR2	SCO4570	nuoI1	NADH-quinone oxidoreductase subunit I 1 (EC 7.1.1.-) (NADH dehydrogenase I subunit I 1) (NDH-1 subunit I 1)	1.35818	4174.87	5670.24	8	7	77.109	0.0373873	0.0450859	1.35818	0.637472	P332	M145	23403.3	NADH-quinone oxidoreductase subunit I 1 OS=Streptomyces coelicolor (strain ATCC BAA-471 / A3(2) / M145) OX=100226 GN=nuoI1 PE=3 SV=1	5066.48	3645.39	3812.72	5639.02	5615.08	5756.61	7113.25	4639.48	4939.85	5456.71	5615.08	5247.89
O06851	SCO2615	valS	Valine--tRNA ligase (EC 6.1.1.9) (Valyl-tRNA synthetase) (ValRS)	1.15833	8794.76	10187.3	58	29	411.842	0.0374654	0.0450859	1.15833	0.636898	P332	M145	97567.3	Valine--tRNA ligase OS=Streptomyces coelicolor (strain ATCC BAA-471 / A3(2) / M145) OX=100226 GN=valS PE=3 SV=2	9102.79	9007.42	8274.07	9680.37	9944.24	10937.2	12780.1	11463.7	10720.1	9367.39	9944.24	9970.68
Q8CJU5	SCO4164	cysA	Sulfurtransferase	1.28173	3630.17	4652.89	16	7	121.563	0.0374352	0.0450859	1.28173	0.63712	P332	M145	31771.3	Sulfurtransferase OS=Streptomyces coelicolor (strain ATCC BAA-471 / A3(2) / M145) OX=100226 GN=cysA PE=4 SV=1	3819.7	3414.12	3656.68	4981.61	4003.34	4973.72	5362.79	4345.15	4737.68	4820.55	4003.34	4534.18
Q9L280	SCO1529		Membrane protein	1.25531	28854.7	36221.4	19	7	112.006	0.0381234	0.0457893	1.25531	0.632113	P332	M145	61198.6	Membrane protein OS=Streptomyces coelicolor (strain ATCC BAA-471 / A3(2) / M145) OX=100226 GN=SCO1529 PE=4 SV=1	25420	30582.1	30561.9	36104.9	33565.7	38993.8	35689.3	38921.7	39596.7	34937.5	33565.7	35547.8
Q9XAR7	SCO4575	nuoN	NADH-quinone oxidoreductase subunit N (EC 7.1.1.-) (NADH dehydrogenase I subunit N) (NDH-1 subunit N)	1.50678	1544.44	2327.13	4	2	23.2745	0.0383213	0.0459439	1.50678	0.630688	P332	M145	57362.8	NADH-quinone oxidoreductase subunit N OS=Streptomyces coelicolor (strain ATCC BAA-471 / A3(2) / M145) OX=100226 GN=nuoN PE=3 SV=1	1663.36	1482.58	1487.38	1995.06	2051.09	2935.25	2335.33	1886.88	1927.08	1930.55	2051.09	2675.86
P16250	SCO2050	priA	Phosphoribosyl isomerase A (1-(5-phosphoribosyl)-5-[(5-phosphoribosylamino)methylideneamino] imidazole-4-carboxamide isomerase) (EC 5.3.1.16) (N-(5'-phosphoribosyl)anthranilate isomerase) (PRAI) (EC 5.3.1.24) (Phosphoribosylformimino-5-aminoimidazole carboxamide ribotide isomerase)	1.28791	7395.92	9525.25	15	10	116.521	0.039029	0.0466241	1.28791	0.625645	P332	M145	25080.3	Phosphoribosyl isomerase A OS=Streptomyces coelicolor (strain ATCC BAA-471 / A3(2) / M145) OX=100226 GN=priA PE=1 SV=1	6690.13	8223.6	7274.04	10661.5	9060.87	8853.35	9392.83	10466.2	9424.41	10316.8	9060.87	8070.97
Q9K4L5	SCO7299		Stress-inducible protein	1.3377	1485.49	1987.14	5	2	36.7953	0.0390006	0.0466241	1.3377	0.625846	P332	M145	32352.5	Stress-inducible protein OS=Streptomyces coelicolor (strain ATCC BAA-471 / A3(2) / M145) OX=100226 GN=SCO7299 PE=3 SV=1	1466.14	1615.97	1374.37	2231.77	2041.06	1688.59	2058.44	2056.64	1780.66	2159.62	2041.06	1539.36
Q93JF6	SCO5971		Luciferase-like domain-containing protein	1.09973	13079.3	14383.6	18	11	175.156	0.039108	0.0466345	1.09973	0.625088	P332	M145	33164.6	Luciferase-like domain-containing protein OS=Streptomyces coelicolor (strain ATCC BAA-471 / A3(2) / M145) OX=100226 GN=SCO5971 PE=4 SV=1	13084.2	13097.7	13055.9	13562.9	15090.7	14497.3	18369.9	16669.5	16915.5	13124.4	15090.7	13216.1
Q9KXP2	SCO1508	hisS	Histidine--tRNA ligase (EC 6.1.1.21) (Histidyl-tRNA synthetase) (HisRS)	1.4486	8570.17	12414.7	28	13	211.705	0.0394412	0.0466382	1.4486	0.622747	P332	M145	46507.8	Histidine--tRNA ligase OS=Streptomyces coelicolor (strain ATCC BAA-471 / A3(2) / M145) OX=100226 GN=hisS PE=3 SV=1	7492.24	9490.24	8728.04	10340.2	12302.8	14601.3	10519	12078.2	11308.3	10005.9	12302.8	13310.9
Q9EWD6	SCO4871		TetR-family transcriptional regulator	0.419806	3014.76	1265.61	12	6	74.925	0.0392889	0.0466382	2.38205	0.623814	M145	P332	24017.4	TetR-family transcriptional regulator OS=Streptomyces coelicolor (strain ATCC BAA-471 / A3(2) / M145) OX=100226 GN=SCO4871 PE=4 SV=1	3099.12	1716.58	4228.57	1297.36	1311.34	1188.15	4351.11	2184.69	5478.64	1255.41	1311.34	1083.15
P0A4E1	SCO2126	glkA	Glucokinase (EC 2.7.1.2) (Glucose kinase) (ORF 3)	0.80658	11905.6	9602.78	10	3	59.7363	0.0393782	0.0466382	1.2398	0.623187	M145	P332	33061.7	Glucokinase OS=Streptomyces coelicolor (strain ATCC BAA-471 / A3(2) / M145) OX=100226 GN=glkA PE=1 SV=1	13152.5	11398.2	11166	8913.67	10524.5	9370.14	18465.8	14506.4	14467	8625.48	10524.5	8542.09
Q9L278	SCO1531	thrS	Threonine--tRNA ligase (EC 6.1.1.3) (Threonyl-tRNA synthetase) (ThrRS)	1.24448	28106.9	34978.4	49	30	352.191	0.039449	0.0466382	1.24448	0.622692	P332	M145	74565.4	Threonine--tRNA ligase OS=Streptomyces coelicolor (strain ATCC BAA-471 / A3(2) / M145) OX=100226 GN=thrS PE=3 SV=1	25822.7	29030.3	29467.6	31448.2	34949.6	38537.5	36254.6	36946.8	38178.9	30431.4	34949.6	35131.9
Q9F364	SCO2162	nadA	Quinolinate synthase (EC 2.5.1.72)	1.04935	3918.09	4111.45	21	7	129.378	0.0394621	0.0466382	1.04935	0.6226	P332	M145	43125.1	Quinolinate synthase OS=Streptomyces coelicolor (strain ATCC BAA-471 / A3(2) / M145) OX=100226 GN=nadA PE=3 SV=2	3833.95	3898.96	4021.36	4146.36	4047.12	4140.86	5382.8	4962.2	5210.17	4012.3	4047.12	3774.93
Q9ZBF1	SCO6462		Methylated-DNA--protein-cysteine methyltransferase (EC 2.1.1.63) (6-O-methylguanine-DNA methyltransferase) (MGMT) (O-6-methylguanine-DNA-alkyltransferase)	0.0182876	30144.4	551.268	4	2	29.5965	0.0396053	0.0467243	54.6819	0.6216	M145	P332	17929.3	Methylated-DNA--protein-cysteine methyltransferase OS=Streptomyces coelicolor (strain ATCC BAA-471 / A3(2) / M145) OX=100226 GN=SCO6462 PE=3 SV=1	24465.3	64210.5	1757.34	502.163	614.038	537.603	34348.9	81720.6	2276.85	485.927	614.038	490.095
Q9RKG3	SCO3474		Sugar kinase	0.777523	4726.73	3675.14	14	8	119.428	0.0397959	0.0468659	1.28614	0.620274	M145	P332	34687.6	Sugar kinase OS=Streptomyces coelicolor (strain ATCC BAA-471 / A3(2) / M145) OX=100226 GN=SCO3474 PE=4 SV=1	4683.03	5290.63	4206.54	3945.71	3749.69	3330.02	6574.89	6733.37	5450.09	3818.14	3749.69	3035.74
O88017	SCO6661	zwf	Glucose-6-phosphate 1-dehydrogenase (G6PD) (EC 1.1.1.49)	1.18613	13065.5	15497.4	35	9	245.677	0.039908	0.0469146	1.18613	0.619497	P332	M145	65671.7	Glucose-6-phosphate 1-dehydrogenase OS=Streptomyces coelicolor (strain ATCC BAA-471 / A3(2) / M145) OX=100226 GN=zwf PE=3 SV=1	12538.9	13970.4	12687.2	15492	14292.8	16707.4	17604.4	17780.1	16437.8	14991.1	14292.8	15230.9
O88066	SCO1609		Alanine racemase N-terminal domain-containing protein	1.60568	5081.74	8159.62	4	2	23.3708	0.0401741	0.0469996	1.60568	0.61766	P332	M145	42376.2	Alanine racemase N-terminal domain-containing protein OS=Streptomyces coelicolor (strain ATCC BAA-471 / A3(2) / M145) OX=100226 GN=SCO1609 PE=4 SV=1	4088.49	6542.78	4613.94	7143.75	7899.56	9435.55	5740.16	8326.98	5977.92	6912.79	7899.56	8601.72
Q9RI47	SCO0199		Alcohol dehydrogenase (EC 1.1.1.1)	0.165336	11.9218	1.97109	2	1	13.791	0.0402368	0.0469996	6.04829	0.617229	M145	P332	35309.5	Alcohol dehydrogenase OS=Streptomyces coelicolor (strain ATCC BAA-471 / A3(2) / M145) OX=100226 GN=SCO0199 PE=3 SV=1	12.5045	12.8942	10.3665	0	0.426384	5.48689	17.5562	16.4104	13.4311	0	0.426384	5.00201
Q9RJK0	SCO0388		Uncharacterized protein	1.18083	2066.09	2439.71	29	9	178.736	0.0402642	0.0469996	1.18083	0.61704	P332	M145	71113.1	Heparin-sulfate lyase N-terminal domain-containing protein OS=Streptomyces coelicolor (strain ATCC BAA-471 / A3(2) / M145) OX=100226 GN=SCO0388 PE=4 SV=1	2164.94	2132.83	1900.5	2624.14	2366.56	2328.42	3039.54	2714.44	2462.33	2539.3	2366.56	2122.66
Q9KZS1	SCO2880	cvnB12	Roadblock/LAMTOR2 domain-containing protein	1.12538	4066.38	4576.23	7	5	47.5405	0.040334	0.0469996	1.12538	0.616561	P332	M145	14735.8	Roadblock/LAMTOR2 domain-containing protein OS=Streptomyces coelicolor (strain ATCC BAA-471 / A3(2) / M145) OX=100226 GN=cvnB12 PE=4 SV=1	4371.12	4015.11	3812.93	4609.11	4574.39	4545.19	6136.97	5110.02	4940.12	4460.1	4574.39	4143.52
O54172	SCO5943		Hydrolase	0.677676	947.619	642.179	2	1	11.3695	0.0402599	0.0469996	1.47563	0.617069	M145	P332	28037.5	Hydrolase OS=Streptomyces coelicolor (strain ATCC BAA-471 / A3(2) / M145) OX=100226 GN=SCO5943 PE=4 SV=1	886.416	1128.67	827.773	603.408	758.487	564.643	1244.51	1436.45	1072.48	583.899	758.487	514.745
Q9RD93	SCO2858		Uncharacterized protein	1.29701	14559.7	18884.1	2	1	9.8517	0.0405829	0.0470913	1.29701	0.614859	P332	M145	9308.63	Uncharacterized protein OS=Streptomyces coelicolor (strain ATCC BAA-471 / A3(2) / M145) OX=100226 GN=SCO2858 PE=4 SV=1	12410.8	16777.4	14490.9	19685.9	18490.6	18475.8	17424.5	21352.5	18774.7	19049.4	18490.6	16843
Q9ZBQ8	SCO5571	rpmF1	Large ribosomal subunit protein bL32A (50S ribosomal protein L32 1)	1.19855	6972.22	8356.53	2	1	21.2283	0.0406255	0.0470913	1.19855	0.614569	P332	M145	6572.78	Large ribosomal subunit protein bL32A OS=Streptomyces coelicolor (strain ATCC BAA-471 / A3(2) / M145) OX=100226 GN=rpmF1 PE=3 SV=3	6588.22	6974.49	7353.96	7580.21	8456.45	9032.93	9249.74	8876.42	9527.97	7335.14	8456.45	8234.68
O86722	SCO6540		Putative pterin-4-alpha-carbinolamine dehydratase (PHS) (EC 4.2.1.96) (4-alpha-hydroxy-tetrahydropterin dehydratase) (Pterin carbinolamine dehydratase) (PCD)	1.27627	65424.8	83499.6	3	2	20.3819	0.0405251	0.0470913	1.27627	0.615253	P332	M145	10822.1	Putative pterin-4-alpha-carbinolamine dehydratase OS=Streptomyces coelicolor (strain ATCC BAA-471 / A3(2) / M145) OX=100226 GN=SCO6540 PE=3 SV=1	58492.3	68860.3	68921.7	86903.2	73820.1	89775.5	82122.2	87638.4	89296.5	84093.6	73820.1	81841.9
Q9FBR4	SCO5281		Multifunctional 2-oxoglutarate metabolism enzyme (EC 1.2.4.2) (EC 2.2.1.5) (EC 2.3.1.61) (EC 4.1.1.71) (2-hydroxy-3-oxoadipate synthase) (2-oxoglutarate carboxy-lyase) (2-oxoglutarate decarboxylase) (Alpha-ketoglutarate decarboxylase) (Alpha-ketoglutarate-glyoxylate carboligase)	1.23156	33332.1	41050.5	76	50	730.026	0.0411099	0.0474871	1.23156	0.611287	P332	M145	139208	2-oxoglutarate dehydrogenase OS=Streptomyces coelicolor (strain ATCC BAA-471 / A3(2) / M145) OX=100226 GN=SCO5281 PE=4 SV=1	35757.5	33686.6	30552.1	39086.1	38591.8	45473.8	50202.9	42872.9	39584	37822.4	38591.8	41455.2
Q9X928	SCO3563	acsA	Acetyl-coenzyme A synthetase (AcCoA synthetase) (Acs) (EC 6.2.1.1) (Acetate--CoA ligase) (Acyl-activating enzyme)	1.14639	15316.3	17558.6	39	27	315.046	0.0410705	0.0474871	1.14639	0.611553	P332	M145	71045	Acetyl-coenzyme A synthetase OS=Streptomyces coelicolor (strain ATCC BAA-471 / A3(2) / M145) OX=100226 GN=acsA PE=3 SV=1	16360.3	15188	14400.8	17926.9	16608.8	18140	22969.5	19329.7	18658	17347.3	16608.8	16536.9
O54158	SCO5895	redI	Methyltransferase	1.30963	12301.7	16110.6	15	11	89.605	0.0414389	0.0477013	1.30963	0.609079	P332	M145	39394.1	Methyltransferase OS=Streptomyces coelicolor (strain ATCC BAA-471 / A3(2) / M145) OX=100226 GN=redI PE=4 SV=1	11156.5	12351.2	13397.4	15258.9	14576.7	18496.4	15663.5	15719.4	17358	14765.6	14576.7	16861.8
Q9X865	SCO3509		DUF5655 domain-containing protein	1.12457	1835.21	2063.81	9	4	55.8843	0.0414038	0.0477013	1.12457	0.609314	P332	M145	35322.3	DUF5655 domain-containing protein OS=Streptomyces coelicolor (strain ATCC BAA-471 / A3(2) / M145) OX=100226 GN=SCO3509 PE=4 SV=1	1758.59	1811.89	1935.13	2069.36	1962.14	2159.92	2469.03	2305.99	2507.2	2002.45	1962.14	1969.05
Q9L2H4	SCO2509	uppS1	Isoprenyl transferase 1 (EC 2.5.1.-)	0.685774	4708.38	3228.88	14	6	106.744	0.0415544	0.0477514	1.45821	0.608308	M145	P332	31839.3	Isoprenyl transferase 1 OS=Streptomyces coelicolor (strain ATCC BAA-471 / A3(2) / M145) OX=100226 GN=uppS1 PE=3 SV=1	4856.16	5578.43	3690.54	3344.78	3173.44	3168.43	6817.97	7099.66	4781.55	3236.64	3173.44	2888.43
Q9ADP3	SCO4013		Peptidoglycan D,D-transpeptidase PbpA (EC 3.4.16.4) (Penicillin-binding protein A)	1.19118	7562.35	9008.12	36	23	257.493	0.0418347	0.0479078	1.19118	0.606444	P332	M145	52790	Secreted penicillin-binding protein OS=Streptomyces coelicolor (strain ATCC BAA-471 / A3(2) / M145) OX=100226 GN=SCO4013 PE=4 SV=1	7247.33	7788.02	7651.69	8186.38	9878.03	8959.95	10175.1	9911.79	9913.71	7921.71	9878.03	8168.15
O86748	SCO5651		Rossmann fold nucleotide-binding protein	0.61607	4588.93	2827.1	25	11	143.123	0.0418133	0.0479078	1.62319	0.606586	M145	P332	42215.4	Rossmann fold nucleotide-binding protein OS=Streptomyces coelicolor (strain ATCC BAA-471 / A3(2) / M145) OX=100226 GN=SCO5651 PE=4 SV=1	4755.62	3509.91	5501.24	2354.09	2917.47	3209.74	6676.81	4467.06	7127.54	2277.98	2917.47	2926.09
Q9ZBF6	SCO6457		Beta-galactosidase (EC 3.2.1.23) (Lactase)	0.744287	4063.54	3024.44	21	11	125.858	0.0422663	0.0481638	1.34357	0.603597	M145	P332	145522	Beta-galactosidase OS=Streptomyces coelicolor (strain ATCC BAA-471 / A3(2) / M145) OX=100226 GN=SCO6457 PE=3 SV=1	4053.3	4689.18	3448.15	2878.21	2911.16	3283.95	5690.76	5967.91	4467.5	2785.15	2911.16	2993.75
Q9S1R7	SCO0224		Questin oxidase family protein	1.26138	2038.26	2571.03	8	5	38.0528	0.0421409	0.0481638	1.26138	0.604422	P332	M145	36929.1	Questin oxidase family protein OS=Streptomyces coelicolor (strain ATCC BAA-471 / A3(2) / M145) OX=100226 GN=SCO0224 PE=4 SV=1	1844.28	2179.7	2090.8	2391.65	2433.2	2888.25	2589.33	2774.1	2708.89	2314.32	2433.2	2633.01
Q9L097	SCO2449		AAA+ ATPase domain-containing protein	1.15175	2402.81	2767.44	17	7	110.586	0.0422758	0.0481638	1.15175	0.603535	P332	M145	37086.8	AAA+ ATPase domain-containing protein OS=Streptomyces coelicolor (strain ATCC BAA-471 / A3(2) / M145) OX=100226 GN=SCO2449 PE=4 SV=1	2527.93	2493.89	2186.62	2773.36	2836.44	2692.53	3549.17	3173.97	2833.03	2683.69	2836.44	2454.59
P40171	SCO4762	groEL1	Chaperonin GroEL 1 (EC 5.6.1.7) (60 kDa chaperonin 1) (Chaperonin-60 1) (Cpn60 1) (HSP58)	1.10929	96414.9	106952	48	30	471.147	0.0425056	0.0482601	1.10929	0.60203	P332	M145	57119	Chaperonin GroEL 1 OS=Streptomyces coelicolor (strain ATCC BAA-471 / A3(2) / M145) OX=100226 GN=groEL1 PE=3 SV=3	103293	92895.8	93056	107604	107732	105519	145021	118228	120565	104125	107732	96194.3
Q9ZBS0	SCO5559	gpsA	Glycerol-3-phosphate dehydrogenase [NAD(P)+] (EC 1.1.1.94) (NAD(P)(+)-dependent glycerol-3-phosphate dehydrogenase) (NAD(P)H-dependent dihydroxyacetone-phosphate reductase)	0.270331	3619.2	978.382	11	4	76.2215	0.0428501	0.048449	3.69916	0.599791	M145	P332	34688.9	Glycerol-3-phosphate dehydrogenase [NAD(P)+] OS=Streptomyces coelicolor (strain ATCC BAA-471 / A3(2) / M145) OX=100226 GN=gpsA PE=3 SV=1	3344.12	5532.58	1980.89	530.495	1714.42	690.234	4695.08	7041.31	2566.48	513.344	1714.42	629.237
Q9L0Q5	SCO4236		tRNA/rRNA methyltransferase	0.82375	1659.06	1366.65	3	2	16.372	0.0428908	0.048449	1.21396	0.599526	M145	P332	32967.4	tRNA/rRNA methyltransferase OS=Streptomyces coelicolor (strain ATCC BAA-471 / A3(2) / M145) OX=100226 GN=SCO4236 PE=4 SV=1	1743.04	1473.55	1760.6	1294.49	1365.32	1440.15	2447.2	1875.38	2281.07	1252.64	1365.32	1312.88
Q9K4B1	SCO5208	hisN	Histidinol-phosphatase (HolPase) (EC 3.1.3.15) (Histidinol-phosphate phosphatase)	1.08219	4107.28	4444.85	16	7	102.998	0.0427977	0.048449	1.08219	0.60013	P332	M145	29083.7	Histidinol-phosphatase OS=Streptomyces coelicolor (strain ATCC BAA-471 / A3(2) / M145) OX=100226 GN=hisN PE=1 SV=1	4101.85	4175.27	4044.72	4601.23	4230.94	4502.37	5758.92	5313.86	5240.44	4452.47	4230.94	4104.49
Q9L2F9	SCO2524		Uncharacterized protein	1.24994	20332.6	25414.4	47	21	334.307	0.0431815	0.0486283	1.24994	0.597651	P332	M145	68703.1	Uncharacterized protein OS=Streptomyces coelicolor (strain ATCC BAA-471 / A3(2) / M145) OX=100226 GN=SCO2524 PE=4 SV=1	17451.8	22261.4	21284.6	25384.3	24444.7	26414.2	24502	28332	27576.8	24563.6	24444.7	24080
Q8CJZ0	SCO2616		Membrane protein	1.15535	3398.91	3926.92	8	4	39.7671	0.0432403	0.0486283	1.15535	0.597273	P332	M145	34607.3	Membrane protein OS=Streptomyces coelicolor (strain ATCC BAA-471 / A3(2) / M145) OX=100226 GN=SCO2616 PE=4 SV=1	3596.75	3315.41	3284.57	3815.53	3724.55	4240.68	5049.77	4219.51	4255.56	3692.16	3724.55	3865.92
Q9KZV6	SCO4145	ppk	Polyphosphate kinase (EC 2.7.4.1) (ATP-polyphosphate phosphotransferase) (Polyphosphoric acid kinase)	1.21269	1915	2322.3	12	5	69.528	0.0432693	0.0486283	1.21269	0.597087	P332	M145	83486	Polyphosphate kinase OS=Streptomyces coelicolor (strain ATCC BAA-471 / A3(2) / M145) OX=100226 GN=ppk PE=3 SV=2	1813.53	2017.12	1914.34	2418.75	2065.02	2483.13	2546.17	2567.19	2480.27	2340.55	2065.02	2263.69
O86749	SCO5650		Membrane protein	0.726987	904.868	657.827	2	1	11.6053	0.0433727	0.0486622	1.37554	0.596424	M145	P332	23603.9	Membrane protein OS=Streptomyces coelicolor (strain ATCC BAA-471 / A3(2) / M145) OX=100226 GN=SCO5650 PE=4 SV=1	1102.83	799.155	812.617	650.868	674.905	647.709	1548.35	1017.08	1052.85	629.824	674.905	590.47
Q7AKI7	SCO4926	pccB	Propionyl-CoA carboxylase complex B subunit	1.24558	9248.05	11519.2	7	2	37.3485	0.0437961	0.0490544	1.24558	0.593725	P332	M145	57159.5	Propionyl-CoA carboxylase complex B subunit OS=Streptomyces coelicolor (strain ATCC BAA-471 / A3(2) / M145) OX=100226 GN=pccB PE=4 SV=1	9631.95	9281.86	8830.33	11290.6	10244.8	13022.1	13523.1	11813	11440.8	10925.5	10244.8	11871.3
Q9S2H7	SCO2904	rph	Ribonuclease PH (RNase PH) (EC 2.7.7.56) (tRNA nucleotidyltransferase)	0.848981	2409.89	2045.95	4	2	26.1736	0.043965	0.0491607	1.17788	0.592655	M145	P332	26396.9	Ribonuclease PH OS=Streptomyces coelicolor (strain ATCC BAA-471 / A3(2) / M145) OX=100226 GN=rph PE=3 SV=1	2652.2	2296.15	2281.33	2020.68	1967.06	2150.12	3723.64	2922.31	2955.74	1955.35	1967.06	1960.11
Q9RKS8	SCO6264		Reductase	1.07646	6824.82	7346.65	14	7	110.169	0.0443603	0.0495194	1.07646	0.590167	P332	M145	27384	Reductase OS=Streptomyces coelicolor (strain ATCC BAA-471 / A3(2) / M145) OX=100226 GN=SCO6264 PE=4 SV=1	7016.23	6818.36	6639.87	7439.07	7063.77	7537.09	9850.66	8677.71	8602.77	7198.56	7063.77	6871.03
Q9S2H8	SCO2903		Secreted protein	2.00528	4746.95	9518.97	4	2	32.9909	0.0447952	0.0498373	2.00528	0.587455	P332	M145	14182.6	Secreted protein OS=Streptomyces coelicolor (strain ATCC BAA-471 / A3(2) / M145) OX=100226 GN=SCO2903 PE=4 SV=1	4545.6	3426.37	6268.89	7236.8	12734.2	8585.93	6381.93	4360.74	8122.11	7002.83	12734.2	7827.18
Q9S2X4	SCO2077		Cell wall synthesis protein Wag31 (Antigen 84)	0.890251	12907.7	11491.1	16	8	131.155	0.0447903	0.0498373	1.12328	0.587485	M145	P332	41139.8	Cell wall synthesis protein Wag31 OS=Streptomyces coelicolor (strain ATCC BAA-471 / A3(2) / M145) OX=100226 GN=SCO2077 PE=3 SV=1	13555.7	12789	12378.3	12126.9	11427.9	10918.4	19032	16276.5	16037.6	11734.8	11427.9	9953.52
Q9X8U2	SCO3906	rpsF	Small ribosomal subunit protein bS6 (30S ribosomal protein S6)	1.74253	1049.9	1829.49	6	2	62.87	0.0449649	0.0499424	1.74253	0.586404	P332	M145	11177	Small ribosomal subunit protein bS6 OS=Streptomyces coelicolor (strain ATCC BAA-471 / A3(2) / M145) OX=100226 GN=rpsF PE=3 SV=1	717.86	1439.84	992.007	1676.92	1857.15	1954.39	1007.86	1832.48	1285.27	1622.7	1857.15	1781.68
Q9XAR1	SCO4569	nuoH	NADH-quinone oxidoreductase subunit H (EC 7.1.1.-) (NADH dehydrogenase I subunit H) (NDH-1 subunit H)	0.877648	3774.92	3313.05	5	4	31.8341	0.0451268	0.0500113	1.13941	0.585404	M145	P332	51160.1	NADH-quinone oxidoreductase subunit H OS=Streptomyces coelicolor (strain ATCC BAA-471 / A3(2) / M145) OX=100226 GN=nuoH PE=3 SV=1	4088.32	3514.75	3721.68	3265.43	3325.32	3348.39	5739.93	4473.21	4821.9	3159.86	3325.32	3052.49
O86608	SCO6339		3-oxoadipate enol-lactone hydrolase/4-carboxymuconolactone decarboxylase	1.39103	1602.8	2229.53	10	3	52.6149	0.0452325	0.0500113	1.39103	0.584753	P332	M145	47531.9	3-oxoadipate enol-lactone hydrolase/4-carboxymuconolactone decarboxylase OS=Streptomyces coelicolor (strain ATCC BAA-471 / A3(2) / M145) OX=100226 GN=SCO6339 PE=4 SV=1	1365.69	1972.49	1470.21	2217.87	2085.87	2384.86	1917.41	2510.38	1904.84	2146.16	2085.87	2174.11
Q9Z579	SCO5500		Membrane protein	1.11214	4214.17	4686.74	7	3	52.7952	0.0452528	0.0500113	1.11214	0.584628	P332	M145	8377.85	Membrane protein OS=Streptomyces coelicolor (strain ATCC BAA-471 / A3(2) / M145) OX=100226 GN=SCO5500 PE=4 SV=1	4341.17	4290.65	4010.69	4805.73	4433.06	4821.43	6094.93	5460.7	5196.35	4650.36	4433.06	4395.35
Q9RKR6	SCO2262		Oxidoreductase	1.4328	4332.52	6207.62	8	4	58.374	0.0454148	0.050107	1.4328	0.583634	P332	M145	24946.3	Oxidoreductase OS=Streptomyces coelicolor (strain ATCC BAA-471 / A3(2) / M145) OX=100226 GN=SCO2262 PE=4 SV=1	3459.47	5296.82	4241.29	6446.98	6475.77	5700.12	4857.03	6741.25	5495.11	6238.54	6475.77	5196.39
Q8CJZ1	SCO2590		Glycosyltransferase	1.27594	8153.49	10403.4	50	18	297.294	0.0455261	0.0501465	1.27594	0.582954	P332	M145	134973	Glycosyltransferase OS=Streptomyces coelicolor (strain ATCC BAA-471 / A3(2) / M145) OX=100226 GN=SCO2590 PE=3 SV=1	6869.19	9038.77	8552.52	10823.8	9966.82	10419.5	9644.21	11503.6	11080.8	10473.9	9966.82	9498.72
Q9Z566	SCO5513	ilvN	Acetolactate synthase small subunit (AHAS) (ALS) (EC 2.2.1.6) (Acetohydroxy-acid synthase small subunit)	1.18237	1854.79	2193.05	9	3	57.8145	0.0460781	0.0506705	1.18237	0.5796	P332	M145	19132.2	Acetolactate synthase small subunit OS=Streptomyces coelicolor (strain ATCC BAA-471 / A3(2) / M145) OX=100226 GN=ilvN PE=3 SV=1	1676.51	1907.44	1980.43	2113.54	2135.54	2330.07	2353.79	2427.6	2565.89	2045.21	2135.54	2124.16
Q9S219	SCO1781	nadK2	NAD kinase 2 (EC 2.7.1.23) (ATP-dependent NAD kinase 2)	1.20949	1772.19	2143.44	8	2	49.6306	0.046278	0.0508062	1.20949	0.578396	P332	M145	32081.2	NAD kinase 2 OS=Streptomyces coelicolor (strain ATCC BAA-471 / A3(2) / M145) OX=100226 GN=nadK2 PE=3 SV=1	1930.42	1705.17	1680.97	2063.23	2007.67	2359.43	2710.28	2170.17	2177.9	1996.52	2007.67	2150.92
Q9K4G2	SCO4176		HTH cro/C1-type domain-containing protein	0.871517	3271.43	2851.11	18	7	156.743	0.0469131	0.0509616	1.14742	0.574604	M145	P332	31584	HTH cro/C1-type domain-containing protein OS=Streptomyces coelicolor (strain ATCC BAA-471 / A3(2) / M145) OX=100226 GN=SCO4176 PE=4 SV=1	3164.71	3196.59	3452.99	2804.8	3070.77	2677.75	4443.2	4068.3	4473.77	2714.12	3070.77	2441.11
Q93S06	SCO6283		NAD(P)-binding domain-containing protein	0.881341	70614	62235	10	7	108.517	0.0470052	0.0509616	1.13463	0.574058	M145	P332	29783.3	NAD(P)-binding domain-containing protein OS=Streptomyces coelicolor (strain ATCC BAA-471 / A3(2) / M145) OX=100226 GN=SCO6283 PE=4 SV=1	72837.5	71178.6	67825.8	66326.8	57830.6	62547.5	102262	90588.9	87876.7	64182.4	57830.6	57020.1
Q7AKC7	SCO7629	spaA	Probable starvation sensing protein	1.21149	9880.56	11970.2	26	10	148.268	0.0471138	0.0509616	1.21149	0.573416	P332	M145	45206.1	Probable starvation sensing protein OS=Streptomyces coelicolor (strain ATCC BAA-471 / A3(2) / M145) OX=100226 GN=spaA PE=4 SV=1	9713.82	10579	9348.8	12353	10690.5	12867.3	13638	13463.9	12112.5	11953.6	10690.5	11730.2
Q9S2S5	SCO2065		DUF2252 domain-containing protein	1.39306	34955.6	48695.4	20	16	179.43	0.0472823	0.0509616	1.39306	0.572422	P332	M145	49032.7	DUF2252 domain-containing protein OS=Streptomyces coelicolor (strain ATCC BAA-471 / A3(2) / M145) OX=100226 GN=SCO2065 PE=4 SV=1	29456.9	43168.9	32241	46283.2	47418.6	52384.2	41357	54940.9	41772.2	44786.8	47418.6	47754.9
Q9K3V0	SCO4395		Hydrolase	1.10177	2089.54	2302.2	10	3	49.1679	0.0472425	0.0509616	1.10177	0.572657	P332	M145	38163.1	Hydrolase OS=Streptomyces coelicolor (strain ATCC BAA-471 / A3(2) / M145) OX=100226 GN=SCO4395 PE=4 SV=1	1993.32	2078.84	2196.46	2326.21	2365.68	2214.71	2798.59	2645.74	2845.79	2251	2365.68	2019
Q9X7T4	SCO7266		3-oxoacyl-[acyl-carrier protein] reductase	0.579349	1087.07	629.793	6	2	30.1605	0.0469944	0.0509616	1.72607	0.574122	M145	P332	25396.8	3-oxoacyl-[acyl-carrier protein] reductase OS=Streptomyces coelicolor (strain ATCC BAA-471 / A3(2) / M145) OX=100226 GN=SCO7266 PE=4 SV=1	1408.07	1058.93	794.208	593.92	736.677	558.781	1976.9	1347.7	1028.99	574.718	736.677	509.401
Q9RJ30	SCO1838		Enoyl-CoA hydratase/isomerase	1.1502	4000.34	4601.2	7	4	55.6088	0.0473901	0.0509616	1.1502	0.571789	P332	M145	28145.7	Enoyl-CoA hydratase/isomerase OS=Streptomyces coelicolor (strain ATCC BAA-471 / A3(2) / M145) OX=100226 GN=SCO1838 PE=3 SV=1	4030.95	3875.87	4094.18	4221.85	4634.46	4947.3	5659.39	4932.81	5304.52	4085.35	4634.46	4510.1
Q9K4J4	SCO7320		protein-serine/threonine phosphatase (EC 3.1.3.16) (Protein-serine/threonine phosphatase) (Serine/threonine-protein kinase)	0.646871	1069.17	691.618	3	1	21.0598	0.0465735	0.0509616	1.5459	0.576625	M145	P332	61543.8	PPM-type phosphatase domain-containing protein OS=Streptomyces coelicolor (strain ATCC BAA-471 / A3(2) / M145) OX=100226 GN=SCO7320 PE=4 SV=1	1336.1	864.692	1006.73	660.507	798.894	615.453	1875.86	1100.49	1304.35	639.152	798.894	561.065
Q9Z5A3	SCO6199		Secreted esterase	1.11468	15990.8	17824.6	14	7	108.511	0.0470087	0.0509616	1.11468	0.574037	P332	M145	74400.3	Secreted esterase OS=Streptomyces coelicolor (strain ATCC BAA-471 / A3(2) / M145) OX=100226 GN=SCO6199 PE=4 SV=1	14819.5	16506.6	16646.3	17519.3	18133	17821.5	20806.3	21007.9	21567.3	16952.9	18133	16246.6
O88069	SCO1612		Aldehyde dehydrogenase	1.23543	279.334	345.098	4	3	24.8732	0.047238	0.0509616	1.23543	0.572683	P332	M145	50670.6	Aldehyde dehydrogenase OS=Streptomyces coelicolor (strain ATCC BAA-471 / A3(2) / M145) OX=100226 GN=SCO1612 PE=3 SV=1	274.225	304.824	258.954	306.966	364.524	363.805	385.006	387.949	335.507	297.042	364.524	331.655
Q9S6U1	SCO3887		Partitioning or sporulation protein	0.800382	5042.37	4035.82	14	8	99.1091	0.0473219	0.0509616	1.2494	0.572189	M145	P332	35957	Partitioning or sporulation protein OS=Streptomyces coelicolor (strain ATCC BAA-471 / A3(2) / M145) OX=100226 GN=SCO3887 PE=3 SV=1	5703.89	4764.86	4658.35	4130.82	3695.63	4281.01	8008.16	6064.23	6035.46	3997.27	3695.63	3902.69
Q9RIT0	SCO5243	sigH	RNA polymerase sigma factor (SigH protein)	0.801269	2030.11	1626.66	5	2	28.2698	0.047417	0.0509616	1.24802	0.571631	M145	P332	40182.8	RNA polymerase sigma factor OS=Streptomyces coelicolor (strain ATCC BAA-471 / A3(2) / M145) OX=100226 GN=sigH PE=4 SV=1	2067.12	2131.96	1891.24	1781.87	1689.2	1408.92	2902.2	2713.34	2450.34	1724.26	1689.2	1284.41
Q9KYJ3	SCO6948		TsaA-like domain-containing protein	1.3773	1802.16	2482.11	7	4	55.7948	0.0473419	0.0509616	1.3773	0.572072	P332	M145	20269.6	TsaA-like domain-containing protein OS=Streptomyces coelicolor (strain ATCC BAA-471 / A3(2) / M145) OX=100226 GN=SCO6948 PE=3 SV=1	1911.98	1471.01	2023.49	2382.48	2282.38	2781.47	2684.39	1872.15	2621.68	2305.45	2282.38	2535.66
O86575	SCO5480		Oligopeptide ABC transporter ATP-binding protein	0.923411	29817.5	27533.8	26	15	209.024	0.0477049	0.0511881	1.08294	0.569947	M145	P332	52063.1	Oligopeptide ABC transporter ATP-binding protein OS=Streptomyces coelicolor (strain ATCC BAA-471 / A3(2) / M145) OX=100226 GN=SCO5480 PE=4 SV=1	31143.1	29982.5	28326.8	27664.6	27265.4	27671.3	43724.3	38158.7	36700.9	26770.2	27265.4	25226
Q9ZBV3	SCO6565		Transcriptional regulator	1.41862	6651.71	9436.21	3	1	20.3554	0.0478136	0.0512221	1.41862	0.569313	P332	M145	24857	Transcriptional regulator OS=Streptomyces coelicolor (strain ATCC BAA-471 / A3(2) / M145) OX=100226 GN=SCO6565 PE=4 SV=1	6093.87	7373.28	6487.96	9214.83	7796.43	11297.4	8555.68	9383.96	8405.96	8916.91	7796.43	10299
Q9L220	SCO6812		ArsR-family transcriptional regulator	0.817354	575.666	470.522	5	1	30.4432	0.0479147	0.0512477	1.22346	0.568726	M145	P332	12805.7	ArsR-family transcriptional regulator OS=Streptomyces coelicolor (strain ATCC BAA-471 / A3(2) / M145) OX=100226 GN=SCO6812 PE=4 SV=1	520.032	649.174	557.791	466.175	452.119	493.273	730.116	826.203	722.686	451.103	452.119	449.682
Q9FCF7	SCO4213		Restriction endonuclease type IV Mrr domain-containing protein	0.82529	3883.83	3205.29	15	4	96.8746	0.0482714	0.0515462	1.21169	0.566662	M145	P332	61219.4	Restriction endonuclease type IV Mrr domain-containing protein OS=Streptomyces coelicolor (strain ATCC BAA-471 / A3(2) / M145) OX=100226 GN=SCO4213 PE=4 SV=1	3596.23	4369.57	3685.69	3233.4	3342.08	3040.38	5049.04	5561.15	4775.26	3128.87	3342.08	2771.7
Q9KXP9	SCO1501	alaS	Alanine--tRNA ligase (EC 6.1.1.7) (Alanyl-tRNA synthetase) (AlaRS)	1.18496	9884.57	11712.8	54	25	381.24	0.0483876	0.0515873	1.18496	0.565993	P332	M145	95786.6	Alanine--tRNA ligase OS=Streptomyces coelicolor (strain ATCC BAA-471 / A3(2) / M145) OX=100226 GN=alaS PE=3 SV=1	11043.1	9396.02	9214.57	11509.2	11399.6	12229.6	15504.3	11958.3	11938.6	11137.1	11399.6	11148.9
Q9L0T0	SCO4514		Integral membrane protein	1.41903	5724.91	8123.82	9	4	57.7428	0.0492115	0.0516399	1.41903	0.561296	P332	M145	21426.8	Integral membrane protein OS=Streptomyces coelicolor (strain ATCC BAA-471 / A3(2) / M145) OX=100226 GN=SCO4514 PE=4 SV=1	5989.2	5610.6	5574.92	7296.97	6949.25	10125.2	8408.73	7140.6	7222.99	7061.05	6949.25	9230.46
Q9K492	SCO5231	dasR	HTH-type transcriptional repressor DasR	1.29385	2087.52	2700.93	11	5	67.9223	0.0492144	0.0516399	1.29385	0.56128	P332	M145	28344.4	HTH-type transcriptional repressor DasR OS=Streptomyces coelicolor (strain ATCC BAA-471 / A3(2) / M145) OX=100226 GN=dasR PE=1 SV=1	1844.3	2464.79	1953.47	2523.93	2803.26	2775.61	2589.36	3136.93	2530.96	2442.33	2803.26	2530.33
Q9K3H8	SCO1262		GntR-family transcriptional regulator	0.373361	1534.16	572.797	11	3	72.4092	0.0487912	0.0516399	2.67837	0.563682	M145	P332	27143.4	GntR-family transcriptional regulator OS=Streptomyces coelicolor (strain ATCC BAA-471 / A3(2) / M145) OX=100226 GN=SCO1262 PE=4 SV=1	2196.23	1634.67	771.592	488.441	656.151	573.799	3083.47	2080.44	999.692	472.649	656.151	523.092
Q9EX12	SCO1114	ung1	Uracil-DNA glycosylase 1 (UDG 1) (EC 3.2.2.27)	1.29861	22834	29652.5	10	4	81.0276	0.048791	0.0516399	1.29861	0.563683	P332	M145	24456.2	Uracil-DNA glycosylase 1 OS=Streptomyces coelicolor (strain ATCC BAA-471 / A3(2) / M145) OX=100226 GN=ung1 PE=3 SV=1	21528.8	23590.9	23382.3	27444.4	26589.1	34923.9	30226	30024.1	30294.7	26557.1	26589.1	31837.7
Q9KXI2	SCO2338		O-methyltransferase	1.29446	5878.97	7610.07	11	3	66.9633	0.0490147	0.0516399	1.29446	0.562411	P332	M145	23599.6	O-methyltransferase OS=Streptomyces coelicolor (strain ATCC BAA-471 / A3(2) / M145) OX=100226 GN=SCO2338 PE=4 SV=1	5634.41	5634.52	6367.98	7282.44	6721.53	8826.25	7910.6	7171.04	8250.5	7046.99	6721.53	8046.27
Q9KXU6	SCO4295	scoF4	Cold shock protein	0.149421	78.724	11.763	7	2	79.6803	0.0491589	0.0516399	6.6925	0.561594	M145	P332	7387.28	Cold shock protein OS=Streptomyces coelicolor (strain ATCC BAA-471 / A3(2) / M145) OX=100226 GN=scoF4 PE=4 SV=1	21.3766	154.832	59.9634	10.9813	11.4738	12.8339	30.0124	197.054	77.6899	10.6263	11.4738	11.6998
Q9S2G8	SCO2913		CysO-cysteine peptidase (EC 3.13.1.6) (Metallocarboxypeptidase Mec)	1.07356	3852.23	4135.61	6	3	40.4305	0.0491242	0.0516399	1.07356	0.56179	P332	M145	15648.3	MPN domain-containing protein OS=Streptomyces coelicolor (strain ATCC BAA-471 / A3(2) / M145) OX=100226 GN=SCO2913 PE=4 SV=1	3791.24	3827.07	3938.37	4268.9	3957.99	4179.95	5322.84	4870.7	5102.64	4130.88	3957.99	3810.56
Q93S04	SCO6285		Acyl-CoA carboxylase subunit epsilon	0.647395	772.862	500.348	5	3	32.5122	0.0489647	0.0516399	1.54465	0.562695	M145	P332	9194.25	Acyl-CoA carboxylase subunit epsilon OS=Streptomyces coelicolor (strain ATCC BAA-471 / A3(2) / M145) OX=100226 GN=SCO6285 PE=4 SV=1	788.444	657.352	872.79	632.253	473.168	395.622	1106.96	836.611	1130.81	611.812	473.168	360.66
Q9S2S7	SCO2062		NYN domain-containing protein	0.897519	1755.89	1575.94	6	1	30.3562	0.0485661	0.0516399	1.11418	0.564969	M145	P332	43961.7	NYN domain-containing protein OS=Streptomyces coelicolor (strain ATCC BAA-471 / A3(2) / M145) OX=100226 GN=SCO2062 PE=4 SV=1	1759.34	1762.1	1746.22	1696.12	1487.94	1543.76	2470.08	2242.62	2262.44	1641.28	1487.94	1407.34
Q9FC27	SCO7057		Esterase	0.88195	13998.6	12346	14	11	121.719	0.0488262	0.0516399	1.13385	0.563482	M145	P332	34848.9	Esterase OS=Streptomyces coelicolor (strain ATCC BAA-471 / A3(2) / M145) OX=100226 GN=SCO7057 PE=4 SV=1	14951.6	13145.8	13898.3	12152.3	11941.8	12944	20991.8	16730.6	18006.9	11759.4	11941.8	11800.1
O31212	SCO5624	rpsB	Small ribosomal subunit protein uS2 (30S ribosomal protein S2)	1.21013	45011.2	54469.3	38	24	309.757	0.0493507	0.0517013	1.21013	0.56051	P332	M145	33566.2	Small ribosomal subunit protein uS2 OS=Streptomyces coelicolor (strain ATCC BAA-471 / A3(2) / M145) OX=100226 GN=rpsB PE=3 SV=3	48945.7	43101.1	42986.9	51733.9	51310.4	60363.6	68718.8	54854.7	55694.8	50061.3	51310.4	55029.2
Q9X829	SCO6062		ABC-type quaternary amine transporter (EC 7.6.2.9)	0.733276	1208.31	886.021	6	4	36.2871	0.0498057	0.0520958	1.36374	0.557958	M145	P332	40841.5	ABC transporter ATP-binding subunit OS=Streptomyces coelicolor (strain ATCC BAA-471 / A3(2) / M145) OX=100226 GN=SCO6062 PE=4 SV=1	1113.05	1468.53	1043.34	915.725	843.54	898.799	1562.71	1868.99	1351.77	886.118	843.54	819.371
Q9ADH8	SCO6085		Aminoglycoside phosphotransferase domain-containing protein	1.2707	2374.74	3017.58	18	5	111.772	0.0499108	0.0521236	1.2707	0.557372	P332	M145	31279.5	Aminoglycoside phosphotransferase domain-containing protein OS=Streptomyces coelicolor (strain ATCC BAA-471 / A3(2) / M145) OX=100226 GN=SCO6085 PE=4 SV=1	2339.12	2340.97	2444.13	2688.82	2840.2	3523.72	3284.08	2979.35	3166.67	2601.89	2840.2	3212.32
Q9S2W2	SCO2094		Regulatory protein	1.2217	9876.27	12065.9	17	12	155.347	0.0500153	0.0521508	1.2217	0.55679	P332	M145	36704	Regulatory protein OS=Streptomyces coelicolor (strain ATCC BAA-471 / A3(2) / M145) OX=100226 GN=SCO2094 PE=4 SV=1	8634.78	11111.5	9882.52	12373.3	11951.6	11872.7	12123.1	14141.6	12804	11973.3	11951.6	10823.5
O54177	SCO5948		Oxidoreductase	1.41591	3799.92	5380.35	4	1	25.1892	0.0505181	0.0522648	1.41591	0.55401	P332	M145	42933.3	Oxidoreductase OS=Streptomyces coelicolor (strain ATCC BAA-471 / A3(2) / M145) OX=100226 GN=SCO5948 PE=4 SV=1	3906.81	4026.94	3465.99	4779.63	4709.03	6652.37	5485.09	5125.08	4490.62	4625.1	4709.03	6064.49
Q9L0L6	SCO4644		Putative adenosine/adenine deaminase (EC 3.5.4.-) (Adenosine aminohydrolase)	1.14301	2414.52	2759.82	15	5	81.7373	0.0504005	0.0522648	1.14301	0.554657	P332	M145	37672.9	Putative adenosine/adenine deaminase OS=Streptomyces coelicolor (strain ATCC BAA-471 / A3(2) / M145) OX=100226 GN=SCO4644 PE=3 SV=1	2315.09	2521.88	2406.61	2540.77	2837.64	2901.05	3250.34	3209.59	3118.06	2458.62	2837.64	2644.68
P46789	SCO4720	rpmD	Large ribosomal subunit protein uL30 (50S ribosomal protein L30)	0.0926316	4045.5	374.742	4	2	35.0775	0.0504215	0.0522648	10.7954	0.554541	M145	P332	6887.96	Large ribosomal subunit protein uL30 OS=Streptomyces coelicolor (strain ATCC BAA-471 / A3(2) / M145) OX=100226 GN=rpmD PE=3 SV=1	5098.58	5012.14	2025.8	24.9244	713.089	386.212	7158.31	6378.93	2624.67	24.1186	713.089	352.082
Q9RDD4	SCO2557		DUF3097 domain-containing protein	1.24268	3637.27	4519.96	7	4	40.3248	0.0505057	0.0522648	1.24268	0.554078	P332	M145	29421.5	DUF3097 domain-containing protein OS=Streptomyces coelicolor (strain ATCC BAA-471 / A3(2) / M145) OX=100226 GN=SCO2557 PE=4 SV=1	3741.33	3775.61	3394.87	4012.42	4449.95	5097.5	5252.76	4805.21	4398.47	3882.7	4449.95	4647.02
Q9L1V6	SCO6829		Oxidoreductase	1.19014	6626.47	7886.41	9	6	52.855	0.0504431	0.0522648	1.19014	0.554423	P332	M145	27452.1	Oxidoreductase OS=Streptomyces coelicolor (strain ATCC BAA-471 / A3(2) / M145) OX=100226 GN=SCO6829 PE=3 SV=1	6069.37	7359.18	6450.86	7625.52	7687.33	8346.39	8521.28	9366.01	8357.88	7378.97	7687.33	7608.81
Q93RY1	SCO6291		Secreted oxidase	1.1491	5489.32	6307.77	14	4	118.296	0.050714	0.0523858	1.1491	0.552934	P332	M145	52679.8	Secreted oxidase OS=Streptomyces coelicolor (strain ATCC BAA-471 / A3(2) / M145) OX=100226 GN=SCO6291 PE=4 SV=1	5999.36	5346.84	5121.77	6352.34	6079.82	6491.14	8422.99	6804.91	6635.89	6146.96	6079.82	5917.51
Q9RKP7	SCO2281		Two-component system response-regulator	0.602493	917.786	552.96	5	2	33.3972	0.0512084	0.0525695	1.65977	0.550238	M145	P332	24710.4	Two-component system response-regulator OS=Streptomyces coelicolor (strain ATCC BAA-471 / A3(2) / M145) OX=100226 GN=SCO2281 PE=4 SV=1	1009.31	653.809	1090.24	566.308	618.944	473.63	1417.05	832.102	1412.54	547.998	618.944	431.774
Q7AKK3	SCO4086	purF	Amidophosphoribosyltransferase (ATase) (EC 2.4.2.14) (Glutamine phosphoribosylpyrophosphate amidotransferase) (GPATase)	1.34274	10965.1	14723.2	21	13	137.322	0.0511331	0.0525695	1.34274	0.550647	P332	M145	56684.5	Amidophosphoribosyltransferase OS=Streptomyces coelicolor (strain ATCC BAA-471 / A3(2) / M145) OX=100226 GN=purF PE=3 SV=1	9593.9	13080.5	10220.7	13177.9	15734.3	15257.4	13469.7	16647.6	13242.2	12751.8	15734.3	13909.1
Q9ZBQ5	SCO5574		HTH hxlR-type domain-containing protein	1.58984	5014.15	7971.71	2	1	8.7978	0.0510703	0.0525695	1.58984	0.550988	P332	M145	15847.9	HTH hxlR-type domain-containing protein OS=Streptomyces coelicolor (strain ATCC BAA-471 / A3(2) / M145) OX=100226 GN=SCO5574 PE=4 SV=1	3620.66	6605.68	4816.11	7521.31	7766.18	8627.64	5083.34	8407.03	6239.86	7278.14	7766.18	7865.21
Q9L1E0	SCO5465		Pyrroline-5-carboxylate reductase catalytic N-terminal domain-containing protein	1.28761	11466.3	14764.1	15	10	130.896	0.0510503	0.0525695	1.28761	0.551097	P332	M145	23081.9	Pyrroline-5-carboxylate reductase catalytic N-terminal domain-containing protein OS=Streptomyces coelicolor (strain ATCC BAA-471 / A3(2) / M145) OX=100226 GN=SCO5465 PE=4 SV=1	12112.5	10868.9	11417.7	17160.8	12892.1	14239.5	17005.7	13832.8	14793	16605.9	12892.1	12981.1
Q9L0U6	SCO4498		Proton transport protein	1.30472	14288	18641.9	13	11	109.603	0.0517315	0.0530246	1.30472	0.547414	P332	M145	46458	Proton transport protein OS=Streptomyces coelicolor (strain ATCC BAA-471 / A3(2) / M145) OX=100226 GN=SCO4498 PE=4 SV=1	13459.6	15174.3	14230.1	18453.4	15902.4	21569.9	18897.1	19312.3	18436.9	17856.8	15902.4	19663.8
O86564	SCO5469	sdaA	L-serine dehydratase (SDH) (EC 4.3.1.17) (L-serine deaminase) (L-SD)	0.722578	3343.29	2415.79	12	4	69.0802	0.0523147	0.0535397	1.38393	0.544302	M145	P332	48601.6	L-serine dehydratase OS=Streptomyces coelicolor (strain ATCC BAA-471 / A3(2) / M145) OX=100226 GN=sdaA PE=3 SV=1	3044.76	2868.68	4116.44	2388.5	2529.85	2329.01	4274.79	3650.96	5333.35	2311.28	2529.85	2123.2
Q9KYV8	SCO3187		Putative regulatory protein FmdB zinc ribbon domain-containing protein	0.826894	5174.93	4279.12	2	1	13.2764	0.0527266	0.053713	1.20934	0.542125	M145	P332	10831.5	Putative regulatory protein FmdB Zinc ribbon domain-containing protein OS=Streptomyces coelicolor (strain ATCC BAA-471 / A3(2) / M145) OX=100226 GN=SCO3187 PE=4 SV=1	5407.87	4973.43	5143.49	4531.51	4578.11	3727.75	7592.55	6329.68	6664.03	4385	4578.11	3398.32
Q9RDE2	SCO2549	tri1	Tricorn protease homolog 1 (EC 3.4.21.-)	0.893262	12771.3	11408.1	60	30	484.581	0.0525867	0.053713	1.11949	0.542862	M145	P332	115647	Tricorn protease homolog 1 OS=Streptomyces coelicolor (strain ATCC BAA-471 / A3(2) / M145) OX=100226 GN=tri1 PE=1 SV=1	13605.5	12769.9	11938.5	11212.1	11238.3	11774	19101.9	16252.2	15467.9	10849.6	11238.3	10733.5
Q9ZBW7	SCO6551		Oxidoreductase	1.10679	19327	21390.9	13	9	100.63	0.0527265	0.053713	1.10679	0.542126	P332	M145	30227.3	Oxidoreductase OS=Streptomyces coelicolor (strain ATCC BAA-471 / A3(2) / M145) OX=100226 GN=SCO6551 PE=4 SV=1	20738.6	18706.6	18535.9	21849.7	21049	21274.1	29116.6	23807.9	24015.5	21143.3	21049	19394.1
Q9ZBY2	SCO3950		Hydrolase	1.20831	2915.49	3522.82	12	6	124.802	0.0530092	0.0538357	1.20831	0.540642	P332	M145	32463.9	Hydrolase OS=Streptomyces coelicolor (strain ATCC BAA-471 / A3(2) / M145) OX=100226 GN=SCO3950 PE=4 SV=1	2874.05	3218.99	2653.42	3694.19	3640.08	3234.17	4035.11	4096.81	3437.83	3574.75	3640.08	2948.36
Q9X7R6	SCO7284	rnhA	Ribonuclease HI (RNase HI) (EC 3.1.26.4)	0.485294	4192.05	2034.38	11	5	77.6309	0.0529617	0.0538357	2.06061	0.540891	M145	P332	24297.4	Ribonuclease HI OS=Streptomyces coelicolor (strain ATCC BAA-471 / A3(2) / M145) OX=100226 GN=rnhA PE=3 SV=2	5607.68	4499.91	2468.55	2034.41	2023.83	2044.89	7873.08	5727.02	3198.31	1968.64	2023.83	1864.18
Q9AK91	SCO1371		Oxidoreductase	1.20495	7634.44	9199.12	6	5	38.3189	0.053174	0.0539207	1.20495	0.539781	P332	M145	28477	Oxidoreductase OS=Streptomyces coelicolor (strain ATCC BAA-471 / A3(2) / M145) OX=100226 GN=SCO1371 PE=4 SV=1	6682.17	8515.89	7705.25	9142.96	9208.97	9245.42	9381.64	10838.2	9983.1	8847.36	9208.97	8428.39
Q9S2L9	SCO2125		Endonuclease/exonuclease/phosphatase domain-containing protein	0.475119	3531.93	1678.09	3	3	16.3476	0.0534295	0.0540972	2.10473	0.538452	M145	P332	26691.7	Endonuclease/exonuclease/phosphatase domain-containing protein OS=Streptomyces coelicolor (strain ATCC BAA-471 / A3(2) / M145) OX=100226 GN=SCO2125 PE=4 SV=1	3443.77	3923.11	3228.91	891.45	2495.53	1647.29	4834.99	4992.93	4183.45	862.629	2495.53	1501.71
Q9RK93	SCO0269		Lantibiotic dehydratase	1.37897	5107.36	7042.92	35	18	199.495	0.0536982	0.054145	1.37897	0.537061	P332	M145	114471	Lantibiotic dehydratase OS=Streptomyces coelicolor (strain ATCC BAA-471 / A3(2) / M145) OX=100226 GN=SCO0269 PE=4 SV=1	4042.59	6166.9	5112.6	7049.76	7297.41	6781.59	5675.73	7848.61	6624	6821.84	7297.41	6182.29
Q7AKQ5	SCO1644	prcB	Proteasome subunit beta (EC 3.4.25.1) (20S proteasome beta subunit) (Proteasome core protein PrcB)	1.15674	32238.6	37291.6	26	13	261.252	0.0537213	0.054145	1.15674	0.536942	P332	M145	30086.1	Proteasome subunit beta OS=Streptomyces coelicolor (strain ATCC BAA-471 / A3(2) / M145) OX=100226 GN=prcB PE=1 SV=1	34062.1	31554	31099.9	39758.2	34127.8	37988.7	47822.5	40158.7	40293.7	38472.7	34127.8	34631.6
O86655	SCO5736	rpsO	Small ribosomal subunit protein uS15 (30S ribosomal protein S15)	1.1731	11927.2	13991.7	7	3	53.9322	0.0536983	0.054145	1.1731	0.53706	P332	M145	10790.6	Small ribosomal subunit protein uS15 OS=Streptomyces coelicolor (strain ATCC BAA-471 / A3(2) / M145) OX=100226 GN=rpsO PE=3 SV=1	12949.9	12106.1	10725.5	14384.2	13350.4	14240.6	18181.5	15407.4	13896.2	13919.2	13350.4	12982.2
Q9KY11	SCO7327		Circadian input-output histidine kinase CikA (EC 2.7.13.3)	1.14409	830.778	950.483	13	5	66.2848	0.0538654	0.054208	1.14409	0.536199	P332	M145	142139	histidine kinase OS=Streptomyces coelicolor (strain ATCC BAA-471 / A3(2) / M145) OX=100226 GN=SCO7327 PE=4 SV=1	763.381	902.639	826.313	931.994	941.486	977.969	1071.77	1148.79	1070.59	901.861	941.486	891.544
Q9Z565	SCO5514	ilvC1	Ketol-acid reductoisomerase (NADP(+)) 1 (KARI 1) (EC 1.1.1.86) (Acetohydroxy-acid isomeroreductase 1) (AHIR 1) (Alpha-keto-beta-hydroxylacyl reductoisomerase 1) (Ketol-acid reductoisomerase type 1) (Ketol-acid reductoisomerase type I)	1.1061	13496.4	14928.4	27	2	260.245	0.0540682	0.0542477	1.1061	0.535158	P332	M145	36254.2	Ketol-acid reductoisomerase (NADP(+)) 1 OS=Streptomyces coelicolor (strain ATCC BAA-471 / A3(2) / M145) OX=100226 GN=ilvC1 PE=3 SV=1	14057.7	13859.5	12572	15013.9	15233.3	14537.9	19736.7	17638.9	16288.5	14528.4	15233.3	13253.2
Q9FBT8	SCO7154	ilvC2	Ketol-acid reductoisomerase (NADP(+)) 2 (KARI 2) (EC 1.1.1.86) (Acetohydroxy-acid isomeroreductase 2) (AHIR 2) (Alpha-keto-beta-hydroxylacyl reductoisomerase 2) (Ketol-acid reductoisomerase type 1) (Ketol-acid reductoisomerase type I)	1.1061	10230.8	11316.3	27	2	248.915	0.0540682	0.0542477	1.1061	0.535158	P332	M145	36348.3	Ketol-acid reductoisomerase (NADP(+)) 2 OS=Streptomyces coelicolor (strain ATCC BAA-471 / A3(2) / M145) OX=100226 GN=ilvC2 PE=3 SV=1	10656.3	10506.1	9530.08	11381.1	11547.5	11020.4	14961.2	13371	12347.4	11013.2	11547.5	10046.5
Q9X7V3	SCO6758		ABC transporter ATP-binding component	1.32518	51203.6	67854	16	5	94.4955	0.0542125	0.0543104	1.32518	0.534419	P332	M145	27701.8	ABC transporter ATP-binding component OS=Streptomyces coelicolor (strain ATCC BAA-471 / A3(2) / M145) OX=100226 GN=SCO6758 PE=3 SV=1	41234.5	59681.4	52695	67863.1	67620.7	68078.2	57892.5	75956.3	68272.8	65669.1	67620.7	62062
Q9F2I9	SCO3792	metG	Methionine--tRNA ligase (EC 6.1.1.10) (Methionyl-tRNA synthetase) (MetRS)	1.13856	9896.63	11267.9	27	13	217.547	0.0544981	0.0545143	1.13856	0.532964	P332	M145	59741.3	Methionine--tRNA ligase OS=Streptomyces coelicolor (strain ATCC BAA-471 / A3(2) / M145) OX=100226 GN=metG PE=3 SV=1	10699.5	9278.39	9711.96	11816.8	10910.4	11076.4	15022	11808.6	12583	11434.8	10910.4	10097.6
Q9RJC6	SCO0767		SpoIIE family protein phosphatase	1.33399	2250.13	3001.65	11	3	56.3808	0.0547794	0.0545587	1.33399	0.531538	P332	M145	89749.6	SpoIIE family protein phosphatase OS=Streptomyces coelicolor (strain ATCC BAA-471 / A3(2) / M145) OX=100226 GN=SCO0767 PE=4 SV=1	1930.02	2683.35	2137.01	2714.13	3216.74	3074.08	2709.71	3415.1	2768.76	2626.38	3216.74	2802.42
Q9S2K0	SCO2003	polA	DNA polymerase I (EC 2.7.7.7)	1.22097	14353.3	17524.9	49	26	374.435	0.0547109	0.0545587	1.22097	0.531884	P332	M145	98921.6	DNA polymerase I OS=Streptomyces coelicolor (strain ATCC BAA-471 / A3(2) / M145) OX=100226 GN=polA PE=3 SV=1	14088.6	14358.1	14613.1	17586.1	15339.2	19649.4	19780.2	18273.5	18933.1	17017.5	15339.2	17913
Q9ADA4	SCO1663	mshC	L-cysteine:1D-myo-inositol 2-amino-2-deoxy-alpha-D-glucopyranoside ligase (L-Cys:GlcN-Ins ligase) (EC 6.3.1.13) (Mycothiol ligase) (MSH ligase)	1.19737	11422.7	13677.2	27	11	258.438	0.0547889	0.0545587	1.19737	0.53149	P332	M145	44185.9	L-cysteine:1D-myo-inositol 2-amino-2-deoxy-alpha-D-glucopyranoside ligase OS=Streptomyces coelicolor (strain ATCC BAA-471 / A3(2) / M145) OX=100226 GN=mshC PE=2 SV=1	12669.8	10960	10638.4	13487	12818	14726.5	17788.1	13948.7	13783.4	13051	12818	13425.1
Q93J51	SCO3052		UDP-glucose 6-dehydrogenase (EC 1.1.1.22)	1.08011	6274.51	6777.16	28	8	201.324	0.0549475	0.0546347	1.08011	0.53069	P332	M145	47874.7	UDP-glucose 6-dehydrogenase OS=Streptomyces coelicolor (strain ATCC BAA-471 / A3(2) / M145) OX=100226 GN=SCO3052 PE=3 SV=1	6585.3	6109.64	6128.58	6666.09	6680.42	6984.97	9245.65	7775.72	7940.33	6450.57	6680.42	6367.7
O86570	SCO5475		SseB protein C-terminal domain-containing protein	1.10415	1660.73	1833.7	4	1	21.3669	0.0556339	0.0552345	1.10415	0.527255	P332	M145	28384	SseB protein C-terminal domain-containing protein OS=Streptomyces coelicolor (strain ATCC BAA-471 / A3(2) / M145) OX=100226 GN=SCO5475 PE=4 SV=1	1690.58	1553.18	1738.43	1794.72	1815.48	1890.9	2373.54	1976.73	2252.35	1736.69	1815.48	1723.8
Q9EWW7	SCO1759		Transferase	0.855516	1485.24	1270.65	9	4	60.2497	0.0559981	0.0555131	1.16889	0.525451	M145	P332	23211.8	Transferase OS=Streptomyces coelicolor (strain ATCC BAA-471 / A3(2) / M145) OX=100226 GN=SCO1759 PE=4 SV=1	1472.24	1490.53	1492.95	1400.7	1271.97	1139.27	2067	1897	1934.31	1355.42	1271.97	1038.59
Q9RKY7	SCO1428	acd	Acyl-CoA dehydrogenase	1.26348	10039.3	12684.5	26	13	202.13	0.0562222	0.0556059	1.26348	0.524347	P332	M145	41625.3	Acyl-CoA dehydrogenase OS=Streptomyces coelicolor (strain ATCC BAA-471 / A3(2) / M145) OX=100226 GN=acd PE=3 SV=1	9403.71	10589.8	10124.5	13120.2	14101.4	10831.8	13202.6	13477.6	13117.5	12696	14101.4	9874.57
Q9WX17	SCO3317		uroporphyrinogen-III C-methyltransferase (EC 2.1.1.107)	1.15348	7183.87	8286.41	27	13	183.507	0.0562591	0.0556059	1.15348	0.524165	P332	M145	59081.9	Uroporphyrin-III C-methyltransferase/uroporphyrinogen-III synthase OS=Streptomyces coelicolor (strain ATCC BAA-471 / A3(2) / M145) OX=100226 GN=SCO3317 PE=3 SV=1	7372.96	6971.56	7207.09	8812.16	7486.23	8560.85	10351.5	8872.68	9337.67	8527.25	7486.23	7804.32
O86530	SCO5549		Hydrolase	1.09389	4268.53	4669.31	7	5	39.7339	0.0575013	0.056665	1.09389	0.518136	P332	M145	26496.8	Hydrolase OS=Streptomyces coelicolor (strain ATCC BAA-471 / A3(2) / M145) OX=100226 GN=SCO5549 PE=4 SV=1	4023.92	4368.12	4413.56	4830.3	4552.63	4625.01	5649.51	5559.3	5718.31	4674.13	4552.63	4216.29
Q9KZX3	SCO4453		YCII-related domain-containing protein	1.27528	2302.39	2936.2	9	4	72.9017	0.0574699	0.056665	1.27528	0.518286	P332	M145	14946.8	YCII-related domain-containing protein OS=Streptomyces coelicolor (strain ATCC BAA-471 / A3(2) / M145) OX=100226 GN=SCO4453 PE=3 SV=1	2516.32	2125.24	2265.62	3398.91	2718.25	2691.44	3532.87	2704.78	2935.39	3289.01	2718.25	2453.59
Q9L106	SCO1453		Luciferase-like domain-containing protein	0.759558	12653.2	9610.82	16	9	116.965	0.0577603	0.0568359	1.31655	0.516897	M145	P332	33348	Luciferase-like domain-containing protein OS=Streptomyces coelicolor (strain ATCC BAA-471 / A3(2) / M145) OX=100226 GN=SCO1453 PE=4 SV=1	11986.4	14909.8	11063.3	9160.81	10591.6	9080.07	16828.8	18975.6	14333.9	8864.63	10591.6	8277.65
Q9L1F0	SCO5455		Two-component system response regulator	0.746458	961.675	717.85	4	2	18.487	0.0578857	0.056875	1.33966	0.516299	M145	P332	23397.7	Two-component system response regulator OS=Streptomyces coelicolor (strain ATCC BAA-471 / A3(2) / M145) OX=100226 GN=SCO5455 PE=4 SV=1	918.65	818.927	1147.45	738.461	658.424	756.665	1289.77	1042.25	1486.66	714.585	658.424	689.798
Q93IY4	SCO5101		SPOR domain-containing protein	1.22647	15574.6	19101.8	5	4	55.4682	0.0580432	0.0569455	1.22647	0.51555	P332	M145	7036.78	SPOR domain-containing protein OS=Streptomyces coelicolor (strain ATCC BAA-471 / A3(2) / M145) OX=100226 GN=SCO5101 PE=4 SV=1	17347	15380.2	13996.6	17935.2	18443.9	20926.5	24354.9	19574.3	18134.3	17355.3	18443.9	19077.2
O31046	SCO2528	leuA	2-isopropylmalate synthase (EC 2.3.3.13) (Alpha-IPM synthase) (Alpha-isopropylmalate synthase)	1.18324	1944.63	2300.98	20	9	105.846	0.0582306	0.0569676	1.18324	0.514662	P332	M145	63323.1	2-isopropylmalate synthase OS=Streptomyces coelicolor (strain ATCC BAA-471 / A3(2) / M145) OX=100226 GN=leuA PE=3 SV=2	1921.39	1942.5	1970	2158.22	2149.72	2594.98	2697.6	2472.22	2552.38	2088.45	2149.72	2365.66
O88055	SCO1595	pheS	Phenylalanine--tRNA ligase alpha subunit (EC 6.1.1.20) (Phenylalanyl-tRNA synthetase alpha subunit) (PheRS)	1.08538	13831.9	15012.8	21	6	134.557	0.0582372	0.0569676	1.08538	0.51463	P332	M145	39119.5	Phenylalanine--tRNA ligase alpha subunit OS=Streptomyces coelicolor (strain ATCC BAA-471 / A3(2) / M145) OX=100226 GN=pheS PE=3 SV=2	14702.6	13423	13370	14971.2	14894.3	15172.9	20642.2	17083.4	17322.5	14487.2	14894.3	13832.1
Q9RKU9	SCO6243	aceB1	Malate synthase (EC 2.3.3.9)	1.21256	9324.83	11306.9	29	14	198.829	0.05882	0.057453	1.21256	0.511888	P332	M145	59991	Malate synthase OS=Streptomyces coelicolor (strain ATCC BAA-471 / A3(2) / M145) OX=100226 GN=aceB1 PE=3 SV=1	8156.37	9575.49	10242.6	12025.8	10798.6	11096.2	11451.4	12186.7	13270.6	11637	10798.6	10115.6
Q9XAD5	SCO1921	csd	Probable cysteine desulfurase (EC 2.8.1.7)	0.895875	3678.16	3295.17	18	6	122.77	0.0590095	0.0574774	1.11623	0.511003	M145	P332	45902.2	Probable cysteine desulfurase OS=Streptomyces coelicolor (strain ATCC BAA-471 / A3(2) / M145) OX=100226 GN=csd PE=3 SV=1	3834	3575.96	3624.52	3377.44	3061.49	3446.58	5382.86	4551.12	4696.01	3268.24	3061.49	3142
Q93RW6	SCO1860		Secreted protein	1.1497	16580.1	19062	12	7	132.366	0.059018	0.0574774	1.1497	0.510963	P332	M145	33456.8	Secreted protein OS=Streptomyces coelicolor (strain ATCC BAA-471 / A3(2) / M145) OX=100226 GN=SCO1860 PE=4 SV=1	15419	18053.1	16268.1	18098.4	19200.3	19887.4	21648	22976.1	21077.3	17513.2	19200.3	18129.9
Q9K3S6	SCO3138	galT	Galactose-1-phosphate uridylyltransferase (EC 2.7.7.12)	0.82317	1137.59	936.427	10	3	64.4633	0.0598666	0.0579284	1.21482	0.507038	M145	P332	39678.4	Galactose-1-phosphate uridylyltransferase OS=Streptomyces coelicolor (strain ATCC BAA-471 / A3(2) / M145) OX=100226 GN=galT PE=3 SV=1	1228.68	1062.75	1121.33	1056.05	888.808	864.419	1725.05	1352.56	1452.82	1021.91	888.808	788.029
Q9K4D8	SCO5367	atpB	ATP synthase subunit a (ATP synthase F0 sector subunit a) (F-ATPase subunit 6)	0.000942796	743.193	0.700679	4	1	28.5674	0.0599171	0.0579284	1060.68	0.506806	M145	P332	30617.4	ATP synthase subunit a OS=Streptomyces coelicolor (strain ATCC BAA-471 / A3(2) / M145) OX=100226 GN=atpB PE=3 SV=1	76.8316	2147.83	4.91679	0.879834	0.182606	1.0396	107.87	2733.54	6.37031	0.851388	0.182606	0.947728
Q9K4E3	SCO5361	prmC	Release factor glutamine methyltransferase (RF MTase) (EC 2.1.1.297) (N5-glutamine methyltransferase PrmC) (Protein-(glutamine-N5) MTase PrmC) (Protein-glutamine N-methyltransferase PrmC)	0.682339	357.861	244.182	4	1	21.2777	0.0597751	0.0579284	1.46555	0.507458	M145	P332	31073	Release factor glutamine methyltransferase OS=Streptomyces coelicolor (strain ATCC BAA-471 / A3(2) / M145) OX=100226 GN=prmC PE=3 SV=1	452.17	317.151	304.261	276.333	235.064	221.15	634.839	403.638	394.208	267.399	235.064	201.607
Q9RJ57	SCO1651		tRNA (adenine(58)-N(1))-methyltransferase TrmI (EC 2.1.1.220)	0.914302	8855.36	8096.47	15	7	115.629	0.0597891	0.0579284	1.09373	0.507394	M145	P332	32770.2	tRNA (adenine(58)-N(1))-methyltransferase TrmI OS=Streptomyces coelicolor (strain ATCC BAA-471 / A3(2) / M145) OX=100226 GN=SCO1651 PE=3 SV=1	8993.38	8768.77	8803.92	8654.39	7837.14	7797.87	12626.5	11160	11406.6	8374.58	7837.14	7108.76
Q93RT3	SCO6308		Hydrolase	0.754425	1125.22	848.894	9	3	47.7899	0.0597364	0.0579284	1.32551	0.507636	M145	P332	36059.8	Hydrolase OS=Streptomyces coelicolor (strain ATCC BAA-471 / A3(2) / M145) OX=100226 GN=SCO6308 PE=4 SV=1	1140.38	948.179	1287.1	756.73	866.575	923.378	1601.07	1206.75	1667.6	732.264	866.575	841.778
Q9XA62	SCO3815	bkdC1	Dihydrolipoamide acetyltransferase component of pyruvate dehydrogenase complex (EC 2.3.1.-)	1.09411	22399.9	24508	28	21	285.068	0.060093	0.058014	1.09411	0.506001	P332	M145	48721.6	Dihydrolipoamide acetyltransferase component of pyruvate dehydrogenase complex OS=Streptomyces coelicolor (strain ATCC BAA-471 / A3(2) / M145) OX=100226 GN=bkdC1 PE=3 SV=1	23095.6	22830.3	21274	23867.7	23998.1	25658.2	32425.8	29056	27563.1	23096	23998.1	23390.7
Q9FBR2	SCO5283		Two-component system response regulator	1.12446	6914.54	7775.15	7	5	56.5326	0.060294	0.0581235	1.12446	0.505084	P332	M145	26929.8	Two-component system response regulator OS=Streptomyces coelicolor (strain ATCC BAA-471 / A3(2) / M145) OX=100226 GN=SCO5283 PE=4 SV=1	6391.99	7328.99	7022.64	7933.47	7448.9	7943.08	8974.24	9327.59	9098.7	7676.97	7448.9	7241.14
Q9RK34	SCO0682		Secreted protein	0.592027	4796.32	2839.55	13	9	89.7563	0.0604802	0.0582185	1.68911	0.504238	M145	P332	13435.5	Secreted protein OS=Streptomyces coelicolor (strain ATCC BAA-471 / A3(2) / M145) OX=100226 GN=SCO0682 PE=4 SV=1	5753.56	4520.28	4115.14	1966.95	3746.09	2805.61	8077.89	5752.95	5331.67	1903.35	3746.09	2557.68
Q9FBJ2	SCO5166		RNA helicase (EC 3.6.4.13)	1.25687	3597.42	4521.48	11	6	57.13	0.0608821	0.058426	1.25687	0.50242	P332	M145	92467.9	Helicase OS=Streptomyces coelicolor (strain ATCC BAA-471 / A3(2) / M145) OX=100226 GN=SCO5166 PE=4 SV=1	3577.37	3740.83	3474.06	4384.71	3940.23	5239.5	5022.57	4760.95	4501.07	4242.95	3940.23	4776.48
Q9F2K5	SCO3776		Membrane protein	0.447408	2656.17	1188.39	2	1	11.1631	0.061156	0.058426	2.23509	0.50119	M145	P332	19323.6	Membrane protein OS=Streptomyces coelicolor (strain ATCC BAA-471 / A3(2) / M145) OX=100226 GN=SCO3776 PE=4 SV=1	2951.51	2728.11	2288.88	559.539	1203.72	1801.92	4143.87	3472.06	2965.52	541.449	1203.72	1642.68
Q9K425	SCO1074		Peptidase	1.15505	22341.5	25805.7	27	20	240.982	0.0610573	0.058426	1.15505	0.501633	P332	M145	47575.6	Peptidase OS=Streptomyces coelicolor (strain ATCC BAA-471 / A3(2) / M145) OX=100226 GN=SCO1074 PE=4 SV=1	23374	21711.3	21939.4	23433.7	26195.1	27788.1	32816.7	27631.9	28425.2	22676.1	26195.1	25332.5
Q9ZBR7	SCO5562	thiL	Thiamine-monophosphate kinase (TMP kinase) (Thiamine-phosphate kinase) (EC 2.7.4.16)	0.920612	3482.42	3205.96	10	5	77.4541	0.0612699	0.058426	1.08623	0.500679	M145	P332	33610.1	Thiamine-monophosphate kinase OS=Streptomyces coelicolor (strain ATCC BAA-471 / A3(2) / M145) OX=100226 GN=thiL PE=3 SV=1	3686.94	3434.18	3326.14	3246.14	3150.66	3221.08	5176.39	4370.68	4309.43	3141.18	3150.66	2936.43
Q9S2A4	SCO1726		ATPase	0.925074	1225.02	1133.24	6	2	31.8596	0.0613115	0.058426	1.08099	0.500494	M145	P332	39338.3	ATPase OS=Streptomyces coelicolor (strain ATCC BAA-471 / A3(2) / M145) OX=100226 GN=SCO1726 PE=4 SV=1	1221.38	1165.51	1288.18	1126.19	1150.35	1123.16	1714.8	1483.34	1668.99	1089.78	1150.35	1023.91
Q9RD04	SCO0907		Dehydrogenase	2.16794	613.713	1330.49	3	1	20.5056	0.0610904	0.058426	2.16794	0.501484	P332	M145	30320.2	Dehydrogenase OS=Streptomyces coelicolor (strain ATCC BAA-471 / A3(2) / M145) OX=100226 GN=SCO0907 PE=4 SV=1	480.996	651.737	708.406	1982.26	1181.59	827.623	675.31	829.464	917.827	1918.18	1181.59	754.485
Q9X7W7	SCO6772		Tyrosine specific protein phosphatases domain-containing protein	1.07518	7170.61	7709.74	16	10	136.649	0.0608138	0.058426	1.07518	0.502728	P332	M145	31383.4	Tyrosine specific protein phosphatases domain-containing protein OS=Streptomyces coelicolor (strain ATCC BAA-471 / A3(2) / M145) OX=100226 GN=SCO6772 PE=4 SV=1	7474	6981.38	7056.46	7992.69	7531.53	7604.99	10493.4	8885.19	9142.52	7734.28	7531.53	6932.93
Q9S2M3	SCO2121		Two-component system sensor kinase	1.30826	6691.67	8754.42	13	7	79.8061	0.0616569	0.058671	1.30826	0.498955	P332	M145	43706.3	Two-component system sensor kinase OS=Streptomyces coelicolor (strain ATCC BAA-471 / A3(2) / M145) OX=100226 GN=SCO2121 PE=4 SV=1	5956.74	7532.78	6585.48	8479.9	7708.35	10075	8363.15	9586.96	8532.3	8205.74	7708.35	9184.65
Q9L023	SCO7032		Bacterial bifunctional deaminase-reductase C-terminal domain-containing protein	1.82125	281.766	513.166	5	1	23.9328	0.061884	0.0588029	1.82125	0.497948	P332	M145	23298.5	Bacterial bifunctional deaminase-reductase C-terminal domain-containing protein OS=Streptomyces coelicolor (strain ATCC BAA-471 / A3(2) / M145) OX=100226 GN=SCO7032 PE=4 SV=1	266.073	331.935	247.289	441.808	371.08	726.61	373.561	422.453	320.394	427.524	371.08	662.398
Q9WX29	SCO3304	argS	Arginine--tRNA ligase (EC 6.1.1.19) (Arginyl-tRNA synthetase) (ArgRS)	0.875716	11101.5	9721.74	38	18	251.465	0.0623598	0.0591344	1.14192	0.495852	M145	P332	64704.1	Arginine--tRNA ligase OS=Streptomyces coelicolor (strain ATCC BAA-471 / A3(2) / M145) OX=100226 GN=argS PE=3 SV=1	10202.9	11303.8	11797.7	9194.72	9900.79	10069.7	14324.7	14386.3	15285.4	8897.45	9900.79	9179.83
Q9F2U7	SCO4614		Nucleotide-binding protein SCO4614	1.24116	39047.2	48463.7	15	8	142.9	0.0625	0.0591344	1.24116	0.495238	P332	M145	17959.3	UPF0234 protein SCO4614 OS=Streptomyces coelicolor (strain ATCC BAA-471 / A3(2) / M145) OX=100226 GN=SCO4614 PE=3 SV=1	33963.3	45041.2	38136.9	51068.7	47934.7	46387.5	47683.9	57323.9	49411.1	49417.6	47934.7	42288.2
P0A3Z1	SCO3970	pepPI	Xaa-Pro aminopeptidase 1 (EC 3.4.11.9) (Aminoacylproline aminopeptidase I) (Aminopeptidase P I) (APP) (PEPP I) (X-Pro aminopeptidase I) (Xaa-Pro aminopeptidase I)	1.11695	23207.2	25921.2	41	23	388.516	0.0624362	0.0591344	1.11695	0.495518	P332	M145	54048.2	Xaa-Pro aminopeptidase 1 OS=Streptomyces coelicolor (strain ATCC BAA-471 / A3(2) / M145) OX=100226 GN=pepPI PE=3 SV=2	25036.8	22931.1	21653.7	26491.8	25813.8	25458.1	35151.2	29184.4	28055	25635.2	25813.8	23208.4
Q9KYE1	SCO4129		Integral membrane protein	1.81459	1516.4	2751.64	4	2	22.4966	0.0626223	0.0591658	1.81459	0.494704	P332	M145	42626.6	Integral membrane protein OS=Streptomyces coelicolor (strain ATCC BAA-471 / A3(2) / M145) OX=100226 GN=SCO4129 PE=4 SV=1	1025.3	2133.36	1390.53	2663.96	3373.29	2217.68	1439.5	2715.12	1801.61	2577.83	3373.29	2021.7
Q9X7X3	SCO6778		Transcriptional regulator	1.208	6944.73	8389.21	8	3	54.5341	0.0631711	0.0595995	1.208	0.49232	P332	M145	25280.7	Transcriptional regulator OS=Streptomyces coelicolor (strain ATCC BAA-471 / A3(2) / M145) OX=100226 GN=SCO6778 PE=4 SV=1	6619.96	6857.81	7356.44	7736.91	7910.48	9520.24	9294.3	8727.92	9531.17	7486.77	7910.48	8678.92
Q9Z502	SCO1964		Export associated protein	1.22989	6056.21	7448.5	28	13	203.074	0.0641847	0.06047	1.22989	0.487978	P332	M145	70223.3	Export associated protein OS=Streptomyces coelicolor (strain ATCC BAA-471 / A3(2) / M145) OX=100226 GN=SCO1964 PE=4 SV=1	5266.02	6581.41	6321.19	7624.79	7921.92	6798.78	7393.4	8376.15	8189.89	7378.28	7921.92	6197.96
O50492	SCO5774	gluD	Glutamate permease	0.056724	3190.14	180.957	2	1	11.2126	0.0643761	0.0605644	17.6292	0.487167	M145	P332	32005.7	Glutamate permease OS=Streptomyces coelicolor (strain ATCC BAA-471 / A3(2) / M145) OX=100226 GN=gluD PE=3 SV=1	4759.26	4158.1	653.056	0	542.872	0	6681.91	5292.01	846.114	0	542.872	0
Q93J08	SCO7511	gap2	Glyceraldehyde-3-phosphate dehydrogenase (EC 1.2.1.-)	0.658201	2140.91	1409.15	5	4	30.0641	0.0646472	0.0606881	1.51929	0.486023	M145	P332	34967.6	Glyceraldehyde-3-phosphate dehydrogenase OS=Streptomyces coelicolor (strain ATCC BAA-471 / A3(2) / M145) OX=100226 GN=gap2 PE=3 SV=1	2248.91	1701.6	2472.23	1089.2	1613.74	1524.52	3157.43	2165.62	3203.08	1053.98	1613.74	1389.79
O86738	SCO5661		GP-PDE domain-containing protein	1.35661	4961.12	6730.28	14	4	70.5028	0.0646904	0.0606881	1.35661	0.485841	P332	M145	26349.2	GP-PDE domain-containing protein OS=Streptomyces coelicolor (strain ATCC BAA-471 / A3(2) / M145) OX=100226 GN=SCO5661 PE=4 SV=1	5186.51	5064.99	4631.86	7022.03	5370.33	7798.48	7281.77	6446.2	6001.14	6795	5370.33	7109.32
Q9AK25	SCO4901	add1	Adenosine deaminase 1 (ADA 1) (EC 3.5.4.4) (Adenosine aminohydrolase 1)	0.755442	4517.34	3412.59	19	9	153.116	0.0648704	0.0607712	1.32373	0.485084	M145	P332	43961.3	Adenosine deaminase 1 OS=Streptomyces coelicolor (strain ATCC BAA-471 / A3(2) / M145) OX=100226 GN=add1 PE=1 SV=1	4066.07	5189.04	4296.91	2993.77	3974.1	3269.89	5708.69	6604.08	5567.18	2896.98	3974.1	2980.93
O86819	SCO5759		Activator of Hsp90 ATPase homologue 1/2-like C-terminal domain-containing protein	1.19953	9259.35	11106.9	12	8	72.8603	0.0651909	0.0608141	1.19953	0.483744	P332	M145	17959.2	Activator of Hsp90 ATPase homologue 1-like C-terminal domain-containing protein OS=Streptomyces coelicolor (strain ATCC BAA-471 / A3(2) / M145) OX=100226 GN=SCO5759 PE=3 SV=1	9057.29	8993	9727.75	10201.7	10515.2	12603.7	12716.3	11445.4	12603.5	9871.86	10515.2	11489.9
Q93S11	SCO6278		Integral membrane transport protein	1.12612	6740.6	7590.74	7	4	61.5255	0.0651163	0.0608141	1.12612	0.484055	P332	M145	55659.5	Integral membrane transport protein OS=Streptomyces coelicolor (strain ATCC BAA-471 / A3(2) / M145) OX=100226 GN=SCO6278 PE=4 SV=1	7009.53	6510.67	6701.59	7472.27	7111.24	8188.7	9841.26	8286.11	8682.74	7230.69	7111.24	7465.05
Q9F2J0	SCO3791		VWFA domain-containing protein	0.8052	10749.8	8655.72	9	7	56.5605	0.0651699	0.0608141	1.24193	0.483832	M145	P332	46565.2	VWFA domain-containing protein OS=Streptomyces coelicolor (strain ATCC BAA-471 / A3(2) / M145) OX=100226 GN=SCO3791 PE=4 SV=1	10323.8	11241	10684.5	7269.98	9576.38	9120.79	14494.5	14306.4	13843.1	7034.94	9576.38	8314.77
Q9L0N3	SCO4258		Hydrolytic protein	0.471055	4046.82	1906.27	14	1	91.5929	0.0654178	0.0609402	2.12289	0.482799	M145	P332	52597.1	Hydrolytic protein OS=Streptomyces coelicolor (strain ATCC BAA-471 / A3(2) / M145) OX=100226 GN=SCO4258 PE=4 SV=1	3996.62	4116.07	4027.76	985.146	3231.87	1501.81	5611.18	5238.51	5218.46	953.295	3231.87	1369.09
Q9L024	SCO7031		Beta-D-xylosidase	1.17663	1772.82	2085.96	14	7	73.2913	0.0656492	0.060997	1.17663	0.48184	P332	M145	83632.6	Beta-D-xylosidase OS=Streptomyces coelicolor (strain ATCC BAA-471 / A3(2) / M145) OX=100226 GN=SCO7031 PE=4 SV=1	1834.21	1706.92	1777.34	1989.02	1929.21	2339.64	2575.2	2172.39	2302.76	1924.71	1929.21	2132.89
Q9RJK9	SCO0379	katA	Catalase (EC 1.11.1.6)	1.2252	96629.5	118391	59	37	552.147	0.0656625	0.060997	1.2252	0.481785	P332	M145	55116.3	Catalase OS=Streptomyces coelicolor (strain ATCC BAA-471 / A3(2) / M145) OX=100226 GN=katA PE=3 SV=1	104072	91151.2	94665.3	134264	106215	114694	146115	116008	122651	129923	106215	104558
Q9RJX3	SCO1197		Acyl-CoA dehydrogenase	1.19396	4073.62	4863.74	9	3	51.2362	0.0659601	0.0611187	1.19396	0.480557	P332	M145	37229.4	Acyl-CoA dehydrogenase OS=Streptomyces coelicolor (strain ATCC BAA-471 / A3(2) / M145) OX=100226 GN=SCO1197 PE=3 SV=1	4050.08	4379.58	3791.2	4693.65	4488.53	5409.05	5686.24	5573.88	4911.97	4541.9	4488.53	4931.04
O86574	SCO5479		Oligopeptide ABC transporter ATP-binding protein	0.900647	22818.9	20551.8	27	13	209.273	0.0659776	0.0611187	1.11031	0.480485	M145	P332	40336.3	Oligopeptide ABC transporter ATP-binding protein OS=Streptomyces coelicolor (strain ATCC BAA-471 / A3(2) / M145) OX=100226 GN=SCO5479 PE=4 SV=1	24363.6	22287.3	21806	21429	19735.6	20490.9	34206.1	28365	28252.3	20736.2	19735.6	18680.1
Q9KYE3	SCO4127		ATP/GTP-binding protein	0.561488	2878.27	1616.11	4	1	26.4206	0.0664088	0.0614325	1.78098	0.478718	M145	P332	51769.4	ATP/GTP-binding protein OS=Streptomyces coelicolor (strain ATCC BAA-471 / A3(2) / M145) OX=100226 GN=SCO4127 PE=4 SV=1	2638.03	1957.06	4039.7	1705.95	1516.46	1625.93	3703.75	2490.75	5233.93	1650.8	1516.46	1482.24
O86814	SCO5754		CinA C-terminal domain-containing protein	1.39671	2133.88	2980.4	3	2	15.1123	0.067306	0.0620053	1.39671	0.475082	P332	M145	18455.8	CinA C-terminal domain-containing protein OS=Streptomyces coelicolor (strain ATCC BAA-471 / A3(2) / M145) OX=100226 GN=SCO5754 PE=4 SV=1	1899.83	2554.12	1947.69	2671.75	2700.38	3569.06	2667.32	3250.62	2523.47	2585.37	2700.38	3253.66
Q9EWU9	SCO4911		non-specific serine/threonine protein kinase (EC 2.7.11.1)	1.3778	1235.04	1701.64	3	1	14.0417	0.0676052	0.0620053	1.3778	0.473882	P332	M145	71110.3	non-specific serine/threonine protein kinase OS=Streptomyces coelicolor (strain ATCC BAA-471 / A3(2) / M145) OX=100226 GN=SCO4911 PE=4 SV=1	1084.71	1468.03	1152.39	1678.18	1448.44	1978.3	1522.91	1868.36	1493.07	1623.92	1448.44	1803.48
Q9K4B6	SCO5395		ABC transporter ATP-binding subunit	0.543028	4116.19	2235.21	13	3	72.66	0.0677748	0.0620053	1.84152	0.473204	M145	P332	37475.8	ABC transporter ATP-binding subunit OS=Streptomyces coelicolor (strain ATCC BAA-471 / A3(2) / M145) OX=100226 GN=SCO5395 PE=4 SV=1	3961.57	2634.69	5752.32	2214.55	2254.02	2237.06	5561.98	3353.16	7452.84	2142.95	2254.02	2039.37
Q93S05	SCO6284		Decarboxylase	1.34694	19399.1	26129.4	15	7	93.5016	0.0677088	0.0620053	1.34694	0.473468	P332	M145	57334	Decarboxylase OS=Streptomyces coelicolor (strain ATCC BAA-471 / A3(2) / M145) OX=100226 GN=SCO6284 PE=4 SV=1	15099.4	22852.5	20245.5	27118.6	24945.9	26323.7	21199.3	29084.3	26230.5	26241.8	24945.9	23997.5
Q9FBL4	SCO5144		Acyl CoA isomerase	0.849067	6760.07	5739.75	14	5	107.513	0.0676022	0.0620053	1.17776	0.473894	M145	P332	27889.7	Acyl CoA isomerase OS=Streptomyces coelicolor (strain ATCC BAA-471 / A3(2) / M145) OX=100226 GN=SCO5144 PE=3 SV=1	6705.37	7527.66	6047.17	5684.21	5669.26	5865.78	9414.21	9580.44	7834.86	5500.43	5669.26	5347.41
Q9X8G1	SCO3337	proC	Pyrroline-5-carboxylate reductase (P5C reductase) (P5CR) (EC 1.5.1.2) (PCA reductase)	1.07939	1143.14	1233.9	5	2	32.4839	0.0673631	0.0620053	1.07939	0.474852	P332	M145	29806	Pyrroline-5-carboxylate reductase OS=Streptomyces coelicolor (strain ATCC BAA-471 / A3(2) / M145) OX=100226 GN=proC PE=3 SV=1	1151.28	1146.8	1131.36	1166.08	1244.04	1291.57	1616.37	1459.53	1465.81	1128.38	1244.04	1177.43
Q9FBI8	SCO5170		TetR-family transcriptional regulator	1.23354	2621.03	3233.15	6	5	32.6896	0.0674309	0.0620053	1.23354	0.47458	P332	M145	23372.5	TetR-family transcriptional regulator OS=Streptomyces coelicolor (strain ATCC BAA-471 / A3(2) / M145) OX=100226 GN=SCO5170 PE=4 SV=1	2528.77	2833.48	2500.85	2930.47	3059.2	3709.76	3550.35	3606.17	3240.16	2835.72	3059.2	3381.93
Q9K4D7	SCO5369	atpF	ATP synthase subunit b (ATP synthase F(0) sector subunit b) (ATPase subunit I) (F-type ATPase subunit b) (F-ATPase subunit b)	1.2406	19395.8	24062.3	13	6	132.19	0.067217	0.0620053	1.2406	0.47544	P332	M145	20213	ATP synthase subunit b OS=Streptomyces coelicolor (strain ATCC BAA-471 / A3(2) / M145) OX=100226 GN=atpF PE=3 SV=1	20282.1	18644.6	19260.6	28065.3	21883.3	22238.4	28475.7	23728.9	24954.5	27157.9	21883.3	20273.1
Q9L0Z2	SCO1467		VWFA domain-containing protein	0.83284	970.264	808.075	6	1	32.0996	0.0683932	0.0621431	1.20071	0.47075	M145	P332	52224.1	VWFA domain-containing protein OS=Streptomyces coelicolor (strain ATCC BAA-471 / A3(2) / M145) OX=100226 GN=SCO1467 PE=4 SV=1	1047.43	888.73	974.629	797.403	733.66	893.163	1470.58	1131.08	1262.75	771.622	733.66	814.233
O86541	SCO6607		SAM-dependent methyltransferase	1.48106	3127.94	4632.68	10	2	62.4211	0.0681835	0.0621431	1.48106	0.47158	P332	M145	28946.9	SAM-dependent methyltransferase OS=Streptomyces coelicolor (strain ATCC BAA-471 / A3(2) / M145) OX=100226 GN=SCO6607 PE=4 SV=1	2610.11	3719.08	3054.63	4196.98	5771.05	3930	3664.55	4733.27	3957.65	4061.29	5771.05	3582.7
Q9L244	SCO2677	ettA	Energy-dependent translational throttle protein EttA (EC 3.6.1.-) (Translational regulatory factor EttA)	1.18785	21964.9	26091	33	24	292.567	0.0683699	0.0621431	1.18785	0.470842	P332	M145	60682.9	Energy-dependent translational throttle protein EttA OS=Streptomyces coelicolor (strain ATCC BAA-471 / A3(2) / M145) OX=100226 GN=ettA PE=3 SV=1	23343.7	22543.8	20007.2	25645	24011.4	28616.7	32774.2	28691.5	25921.8	24815.9	24011.4	26087.8
O86517	SCO5535		Carboxyl transferase	1.35856	9036.54	12276.7	28	11	181.882	0.0682679	0.0621431	1.35856	0.471245	P332	M145	56915.8	Carboxyl transferase OS=Streptomyces coelicolor (strain ATCC BAA-471 / A3(2) / M145) OX=100226 GN=SCO5535 PE=4 SV=1	8539.25	9059.89	9510.49	11474.9	10266.1	15089.2	11989	11530.5	12322	11103.9	10266.1	13755.8
Q9S1P4	SCO0247		Sporulation protein	0.771675	12055.1	9302.65	13	11	76.6307	0.0682325	0.0621431	1.29588	0.471385	M145	P332	35916.7	Sporulation protein OS=Streptomyces coelicolor (strain ATCC BAA-471 / A3(2) / M145) OX=100226 GN=SCO0247 PE=4 SV=1	12840.9	11244.7	12079.9	8029.75	11215.3	8662.93	18028.3	14311.1	15650.9	7770.14	11215.3	7897.38
O86531	SCO5550		Transcriptional regulator	0.126651	10572.9	1339.07	6	5	44.4812	0.068732	0.0621957	7.89572	0.469417	M145	P332	23827.3	Transcriptional regulator OS=Streptomyces coelicolor (strain ATCC BAA-471 / A3(2) / M145) OX=100226 GN=SCO5550 PE=1 SV=1	3794.18	24685.4	3239.18	1357.06	1301.66	1358.5	5326.96	31417.1	4196.76	1313.18	1301.66	1238.44
Q9L076	SCO2777	accC	Biotin-dependent 3-methylcrotonyl-coenzyme A carboxylase alpha1 subunit (EC 6.3.4.14)	1.27544	13425.1	17122.9	42	24	365.882	0.068672	0.0621957	1.27544	0.469652	P332	M145	68238	biotin carboxylase OS=Streptomyces coelicolor (strain ATCC BAA-471 / A3(2) / M145) OX=100226 GN=accC PE=4 SV=1	15747.3	12596.5	11931.4	16597.2	15847.2	18924.3	22108.9	16031.6	15458.6	16060.6	15847.2	17251.9
Q9RD27	SCO0883	def1	Peptide deformylase 1 (PDF 1) (EC 3.5.1.88) (Polypeptide deformylase 1)	1.17332	1171.17	1374.16	10	1	62.5026	0.0686213	0.0621957	1.17332	0.469852	P332	M145	23198.5	Peptide deformylase 1 OS=Streptomyces coelicolor (strain ATCC BAA-471 / A3(2) / M145) OX=100226 GN=def1 PE=3 SV=1	1268.59	1118.69	1126.24	1345.41	1505.49	1271.57	1781.07	1423.76	1459.18	1301.91	1505.49	1159.2
Q93JL0	SCO4984		alanine transaminase (EC 2.6.1.2)	0.708262	600.834	425.548	4	3	20.2694	0.0689088	0.0622708	1.41191	0.468724	M145	P332	44262.9	Aminotransferase OS=Streptomyces coelicolor (strain ATCC BAA-471 / A3(2) / M145) OX=100226 GN=SCO4984 PE=4 SV=1	706.11	513.929	582.464	440.56	343.923	492.162	991.366	654.076	754.654	426.316	343.923	448.669
O87845	SCO6590		Secreted esterase	0.770925	5472.53	4218.91	9	4	56.2079	0.0690948	0.0623534	1.29714	0.467997	M145	P332	72588.8	Secreted esterase OS=Streptomyces coelicolor (strain ATCC BAA-471 / A3(2) / M145) OX=100226 GN=SCO6590 PE=4 SV=1	6598.89	4983.88	4834.82	4312.88	4031.57	4312.29	9264.72	6342.98	6264.11	4173.44	4031.57	3931.21
Q8CJV9	SCO3661	clpB	Chaperone protein ClpB	1.16377	18269.7	21261.7	58	28	487.952	0.0691879	0.0623534	1.16377	0.467634	P332	M145	94437.8	Chaperone protein ClpB OS=Streptomyces coelicolor (strain ATCC BAA-471 / A3(2) / M145) OX=100226 GN=clpB PE=3 SV=1	19566.8	17383.1	17859.2	23225.5	19595.6	20964.1	27471.5	22123.5	23138.8	22474.6	19595.6	19111.4
Q9KYM9	SCO7356		Oxidoreductase	0.685582	7983.03	5473.02	12	7	83.1426	0.0693831	0.0624446	1.45861	0.466875	M145	P332	30631.6	Oxidoreductase OS=Streptomyces coelicolor (strain ATCC BAA-471 / A3(2) / M145) OX=100226 GN=SCO7356 PE=4 SV=1	8042.18	7630.53	8276.37	3909.65	5800.01	6709.41	11291.1	9711.36	10723.1	3783.25	5800.01	6116.49
Q9ADK0	SCO4967	mca	Mycothiol S-conjugate amidase (EC 3.5.1.115)	1.11493	7861.51	8765.06	16	6	136.875	0.0698862	0.0628122	1.11493	0.464931	P332	M145	33164.2	Mycothiol S-conjugate amidase OS=Streptomyces coelicolor (strain ATCC BAA-471 / A3(2) / M145) OX=100226 GN=mca PE=2 SV=1	8002.47	7751.18	7830.88	9337.28	8076.26	8881.65	11235.3	9864.91	10145.9	9035.4	8076.26	8096.77
O86504	SCO5522	leuB	3-isopropylmalate dehydrogenase (EC 1.1.1.85) (3-IPM-DH) (Beta-IPM dehydrogenase) (IMDH)	0.00415478	736.164	3.0586	1	1	6.4302	0.0702237	0.0630303	240.687	0.463635	M145	P332	36688.4	3-isopropylmalate dehydrogenase OS=Streptomyces coelicolor (strain ATCC BAA-471 / A3(2) / M145) OX=100226 GN=leuB PE=3 SV=1	599.367	1602.84	6.28675	1.27082	7.90498	0	841.5	2039.93	8.14525	1.22974	7.90498	0
Q9S1R2	SCO0229		Oxidoreductase (Putative secreted protein)	1.1525	1150.31	1325.73	7	2	34.9499	0.0705979	0.0631957	1.1525	0.462207	P332	M145	29808.8	Oxidoreductase (Putative secreted protein) OS=Streptomyces coelicolor (strain ATCC BAA-471 / A3(2) / M145) OX=100226 GN=SCO0229 PE=3 SV=1	1138.31	1207.28	1105.35	1331.26	1206.7	1439.23	1598.16	1536.5	1432.11	1288.22	1206.7	1312.05
Q9L0P5	SCO4246		Gp5/Type VI secretion system Vgr protein OB-fold domain-containing protein	1.44437	11972.1	17292.1	31	17	222.264	0.0706066	0.0631957	1.44437	0.462174	P332	M145	68080.2	Gp5/Type VI secretion system Vgr protein OB-fold domain-containing protein OS=Streptomyces coelicolor (strain ATCC BAA-471 / A3(2) / M145) OX=100226 GN=SCO4246 PE=4 SV=1	9381.48	15930.6	10604.1	16904.3	17110	17861.8	13171.4	20274.9	13738.9	16357.8	17110	16283.3
Q9KXQ6	SCO1494	aroB	3-dehydroquinate synthase (DHQS) (EC 4.2.3.4)	1.28548	7151.15	9192.67	16	9	116.115	0.0706935	0.0631957	1.28548	0.461844	P332	M145	38169.7	3-dehydroquinate synthase OS=Streptomyces coelicolor (strain ATCC BAA-471 / A3(2) / M145) OX=100226 GN=aroB PE=3 SV=1	7727.98	7167.95	6557.51	8123.55	8606.8	10847.7	10849.9	9122.64	8496.06	7860.9	8606.8	9889.04
Q93IU3	SCO5112	bldKA	BldKA, putative ABC transport system integral membrane protein	1.40601	2197.08	3089.11	2	1	10.8795	0.0709413	0.063332	1.40601	0.460905	P332	M145	37470.9	BldKA_ putative ABC transport system integral membrane protein OS=Streptomyces coelicolor (strain ATCC BAA-471 / A3(2) / M145) OX=100226 GN=bldKA PE=3 SV=1	1905.78	2397.29	2288.16	2561.08	2906.2	3800.04	2675.68	3051.03	2964.59	2478.28	2906.2	3464.23
Q9S2B5	SCO1715	hmgA	Homogentisate 1,2-dioxygenase (HGDO) (EC 1.13.11.5) (Homogentisate oxygenase) (Homogentisic acid oxidase) (Homogentisicase)	0.821086	15340.8	12596.1	16	11	138.822	0.0711279	0.0634133	1.2179	0.4602	M145	P332	48418.2	Homogentisate 1_2-dioxygenase OS=Streptomyces coelicolor (strain ATCC BAA-471 / A3(2) / M145) OX=100226 GN=hmgA PE=3 SV=1	15223.5	16008	14790.8	10721.7	13081	13985.6	21373.6	20373.4	19163.3	10375	13081	12749.7
Q9RJ74	SCO1627	cvnD9	ATP-GTP binding protein	0.58874	1051.98	619.345	3	1	15.0733	0.0713305	0.0635087	1.69854	0.459437	M145	P332	19278.3	ATP-GTP binding protein OS=Streptomyces coelicolor (strain ATCC BAA-471 / A3(2) / M145) OX=100226 GN=cvnD9 PE=3 SV=1	1464.53	872.63	818.797	541.742	579.903	736.39	2056.17	1110.59	1060.85	524.226	579.903	671.314
Q9KXS0	SCO1479	gmk	Guanylate kinase (EC 2.7.4.8) (GMP kinase)	1.37394	38559.2	52977.8	11	5	89.9324	0.0715721	0.0636385	1.37394	0.458531	P332	M145	21733.7	Guanylate kinase OS=Streptomyces coelicolor (strain ATCC BAA-471 / A3(2) / M145) OX=100226 GN=gmk PE=3 SV=1	30656.6	49096.6	35924.3	53243.9	53277.9	52411.7	43041.4	62485.1	46544.4	51522.5	53277.9	47780
O86777	SCO4732		Membrane protein	0.846986	5814.44	4924.75	4	1	21.9421	0.0718965	0.0638415	1.18066	0.45732	M145	P332	31038.5	Membrane protein OS=Streptomyces coelicolor (strain ATCC BAA-471 / A3(2) / M145) OX=100226 GN=SCO4732 PE=4 SV=1	6424.29	5308.99	5710.04	4595.65	5252.87	4925.73	9019.59	6756.74	7398.06	4447.07	5252.87	4490.44
Q9KZP3	SCO1389	clsA	Cardiolipin synthase (CMP-forming) (CLS) (EC 2.7.8.41)	1.14458	6656.47	7618.86	3	1	13.8573	0.0721068	0.0639428	1.14458	0.456538	P332	M145	23771.1	CDP-diacylglycerol--glycerol-3-phosphate 3-phosphatidyl-transferase OS=Streptomyces coelicolor (strain ATCC BAA-471 / A3(2) / M145) OX=100226 GN=SCO1389 PE=3 SV=1	7086.92	6837.06	6045.42	7791.43	7879.4	7185.76	9949.91	8701.52	7832.58	7539.52	7879.4	6550.74
Q9ZBT4	SCO6154		Protein phosphatase 2C domain-containing protein	0.5684	521.389	296.358	7	3	28.1716	0.0727111	0.0643069	1.75932	0.454307	M145	P332	40830.1	Protein phosphatase 2C domain-containing protein OS=Streptomyces coelicolor (strain ATCC BAA-471 / A3(2) / M145) OX=100226 GN=SCO6154 PE=4 SV=1	592.005	640.57	331.593	258.29	326.186	304.597	831.164	815.252	429.62	249.939	326.186	277.679
O50510	SCO5836		DNA topoisomerase (ATP-hydrolyzing) (EC 5.6.2.2)	1.1418	11988.4	13688.4	40	22	281.573	0.0726502	0.0643069	1.1418	0.45453	P332	M145	88641.3	DNA topoisomerase (ATP-hydrolyzing) OS=Streptomyces coelicolor (strain ATCC BAA-471 / A3(2) / M145) OX=100226 GN=SCO5836 PE=3 SV=1	11202.3	12390.9	12372	13144.9	13032	14888.3	15727.9	15769.9	16029.5	12720	13032	13572.6
Q9KZU5	SCO4156		Two-component systen response regulator	0.825707	1318.51	1088.7	6	1	29.7635	0.0728175	0.0643154	1.21108	0.453916	M145	P332	27651.4	Two-component systen response regulator OS=Streptomyces coelicolor (strain ATCC BAA-471 / A3(2) / M145) OX=100226 GN=SCO4156 PE=4 SV=1	1467.88	1145.75	1341.9	1135.85	1095.36	1034.9	2060.88	1458.19	1738.6	1099.13	1095.36	943.446
Q9X8S0	SCO3653		Two-component system regulator	1.29432	2043.43	2644.86	7	2	50.2875	0.0732567	0.0646174	1.29432	0.452311	P332	M145	25805.5	Two-component system regulator OS=Streptomyces coelicolor (strain ATCC BAA-471 / A3(2) / M145) OX=100226 GN=SCO3653 PE=4 SV=1	1626.66	2243.92	2259.72	2692.86	2726.95	2514.78	2283.8	2855.84	2927.75	2605.8	2726.95	2292.54
Q9S1P9	SCO0242		VOC domain-containing protein	0.871134	8204.38	7147.11	5	3	41.6691	0.0734693	0.064719	1.14793	0.451538	M145	P332	15887.1	VOC domain-containing protein OS=Streptomyces coelicolor (strain ATCC BAA-471 / A3(2) / M145) OX=100226 GN=SCO0242 PE=4 SV=1	7891.45	7689.62	9032.06	6928.19	7528.64	6984.49	11079.5	9786.57	11702.1	6704.2	7528.64	6367.26
Q9RKD4	SCO3153	rsmI	Ribosomal RNA small subunit methyltransferase I (EC 2.1.1.198) (16S rRNA 2'-O-ribose C1402 methyltransferase) (rRNA (cytidine-2'-O-)-methyltransferase RsmI)	1.29631	7538.2	9771.86	17	6	123.525	0.0744959	0.0655364	1.29631	0.447842	P332	M145	30301.6	Ribosomal RNA small subunit methyltransferase I OS=Streptomyces coelicolor (strain ATCC BAA-471 / A3(2) / M145) OX=100226 GN=rsmI PE=3 SV=1	6484.3	7780.69	8349.6	9195.13	8805.58	11314.9	9103.84	9902.47	10817.9	8897.84	8805.58	10315
O86792	SCO4751		Acetyltransferase	1.47081	15082.6	22183.6	10	5	58.9557	0.0748611	0.0656837	1.47081	0.446542	P332	M145	19828.2	Acetyltransferase OS=Streptomyces coelicolor (strain ATCC BAA-471 / A3(2) / M145) OX=100226 GN=SCO4751 PE=4 SV=1	11527.2	17434.6	16285.9	24354.1	24277.2	17919.5	16184	22189	21100.4	23566.7	24277.2	16335.9
Q93J53	SCO3049		Acyl-CoA hydrolase	1.50404e-06	664.875	0.001	1	1	7.2431	0.074799	0.0656837	Infinity	0.446763	M145	P332	21560.4	Acyl-CoA hydrolase OS=Streptomyces coelicolor (strain ATCC BAA-471 / A3(2) / M145) OX=100226 GN=SCO3049 PE=3 SV=1	8.08885	1980.62	5.91248	0	0	0	11.3566	2520.73	7.66035	0	0	0
Q9KY19	SCO2371	aceE2	Pyruvate dehydrogenase E1 component (EC 1.2.4.1)	0.740608	11945.9	8847.23	46	24	318.222	0.0760752	0.0666343	1.35024	0.442274	M145	P332	102364	Pyruvate dehydrogenase E1 component OS=Streptomyces coelicolor (strain ATCC BAA-471 / A3(2) / M145) OX=100226 GN=aceE2 PE=4 SV=1	12488.9	10869.2	12479.6	6931.11	10572.3	9038.31	17534.2	13833.2	16168.8	6707.02	10572.3	8239.58
Q9S220	SCO1780	recN	DNA repair protein RecN (Recombination protein N)	1.20356	6908.96	8315.31	35	13	215.143	0.0761452	0.0666343	1.20356	0.442031	P332	M145	59837.3	DNA repair protein RecN OS=Streptomyces coelicolor (strain ATCC BAA-471 / A3(2) / M145) OX=100226 GN=recN PE=3 SV=1	6831.86	7072.51	6822.51	7256.46	8290.1	9399.39	9591.81	9001.16	8839.4	7021.85	8290.1	8568.75
Q9L1D6	SCO1546		aminodeoxychorismate lyase (EC 4.1.3.38)	1.05453	9411.5	9924.74	15	4	106.235	0.0768173	0.0671341	1.05453	0.439705	P332	M145	28975.8	Aminotransferase OS=Streptomyces coelicolor (strain ATCC BAA-471 / A3(2) / M145) OX=100226 GN=SCO1546 PE=3 SV=1	9699.04	9279.77	9255.7	10237.7	9853.81	9682.76	13617.3	11810.3	11991.9	9906.66	9853.81	8827.08
Q05954	SCO4158		Uncharacterized HTH-type transcriptional regulator SCO4158	0.201225	261.558	52.632	13	2	68.6711	0.0770494	0.0672484	4.96957	0.438908	M145	P332	36766.9	Uncharacterized HTH-type transcriptional regulator SCO4158 OS=Streptomyces coelicolor (strain ATCC BAA-471 / A3(2) / M145) OX=100226 GN=SCO4158 PE=4 SV=2	240.224	251.254	293.197	5.14013	84.5006	68.2552	337.271	319.77	379.873	4.97394	84.5006	62.2234
Q9KXN6	SCO4321		Helicase XPB/Ssl2 N-terminal domain-containing protein	0.0921994	10790.5	994.879	34	14	196.63	0.0771794	0.0672734	10.8461	0.438463	M145	P332	90368.5	Helicase XPB/Ssl2 N-terminal domain-containing protein OS=Streptomyces coelicolor (strain ATCC BAA-471 / A3(2) / M145) OX=100226 GN=SCO4321 PE=4 SV=1	6112.79	24600.1	1658.63	878.405	1135.04	971.193	8582.24	31308.5	2148.96	850.005	1135.04	885.367
Q9X8I3	SCO3403	folE	GTP cyclohydrolase 1 (EC 3.5.4.16) (GTP cyclohydrolase I) (GTP-CH-I)	0.856985	2854.19	2446	9	4	59.87	0.0777795	0.0673571	1.16688	0.436419	M145	P332	22414.8	GTP cyclohydrolase 1 OS=Streptomyces coelicolor (strain ATCC BAA-471 / A3(2) / M145) OX=100226 GN=folE PE=3 SV=1	3127.34	2763.58	2671.65	2254.61	2454.73	2628.65	4390.73	3517.21	3461.45	2181.72	2454.73	2396.36
Q9X8T7	SCO3901		Secreted penicillin-binding protein	1.22448	1361.55	1667.19	12	6	65.748	0.0776522	0.0673571	1.22448	0.436851	P332	M145	85391.9	peptidoglycan glycosyltransferase OS=Streptomyces coelicolor (strain ATCC BAA-471 / A3(2) / M145) OX=100226 GN=SCO3901 PE=4 SV=1	1376.32	1244.91	1463.42	1876.39	1470.85	1654.33	1932.33	1584.4	1896.05	1815.73	1470.85	1508.13
Q8CK28	SCO1438	hisG	ATP phosphoribosyltransferase (ATP-PRT) (ATP-PRTase) (EC 2.4.2.17)	0.830536	13357.5	11093.8	20	9	161.499	0.0775655	0.0673571	1.20404	0.437146	M145	P332	30905.4	ATP phosphoribosyltransferase OS=Streptomyces coelicolor (strain ATCC BAA-471 / A3(2) / M145) OX=100226 GN=hisG PE=3 SV=1	14094.6	11913.6	14064.2	11910.1	11450.5	9920.91	19788.6	15162.4	18221.9	11525.1	11450.5	9044.19
Q7AKK2	SCO4087	purM	Phosphoribosylformylglycinamidine cyclo-ligase (EC 6.3.3.1) (AIR synthase) (AIRS) (Phosphoribosyl-aminoimidazole synthetase)	0.909772	13007.9	11834.2	15	6	119.486	0.077525	0.0673571	1.09918	0.437283	M145	P332	36834	Phosphoribosylformylglycinamidine cyclo-ligase OS=Streptomyces coelicolor (strain ATCC BAA-471 / A3(2) / M145) OX=100226 GN=purM PE=3 SV=1	13801.7	13128.5	12093.4	11712.8	11754.9	12034.9	19377.4	16708.6	15668.5	11334.1	11754.9	10971.4
Q9XA42	SCO3571		CRP-like cAMP-activated global transcriptional regulator (cAMP receptor protein) (cAMP regulatory protein)	0.859918	8704.64	7485.28	20	11	194.99	0.0777825	0.0673571	1.1629	0.436409	M145	P332	24675.2	Transcriptional regulator OS=Streptomyces coelicolor (strain ATCC BAA-471 / A3(2) / M145) OX=100226 GN=SCO3571 PE=1 SV=1	9595.31	7744.18	8774.43	7549.55	7490.98	7415.32	13471.6	9856	11368.4	7305.47	7490.98	6760.02
Q9RJK2	SCO0386		asparagine synthase (glutamine-hydrolyzing) (EC 6.3.5.4)	0.579777	9553.49	5538.9	27	12	168.957	0.0780988	0.067543	1.7248	0.435339	M145	P332	71316.2	Asparagine synthetase OS=Streptomyces coelicolor (strain ATCC BAA-471 / A3(2) / M145) OX=100226 GN=SCO0386 PE=3 SV=1	8454.37	6649.82	13556.3	5987.58	5235.18	5393.94	11869.8	8463.22	17563.8	5794	5235.18	4917.27
Q9L1A5	SCO1576	argR	Arginine repressor	1.24653	1119.86	1395.93	7	3	50.2234	0.0784714	0.0676059	1.24653	0.434086	P332	M145	19223.7	Arginine repressor OS=Streptomyces coelicolor (strain ATCC BAA-471 / A3(2) / M145) OX=100226 GN=argR PE=1 SV=1	952.946	1288.51	1118.12	1290.64	1483.95	1413.21	1337.92	1639.89	1448.66	1248.91	1483.95	1288.32
Q9L0Y6	SCO1473	fmt	Methionyl-tRNA formyltransferase (EC 2.1.2.9)	1.16229	7590.81	8822.69	9	5	64.9266	0.0784769	0.0676059	1.16229	0.434067	P332	M145	32639.4	Methionyl-tRNA formyltransferase OS=Streptomyces coelicolor (strain ATCC BAA-471 / A3(2) / M145) OX=100226 GN=fmt PE=3 SV=1	7939.46	7752.53	7080.44	8113.33	8639.08	9715.66	11146.9	9866.62	9173.59	7851.02	8639.08	8857.08
Q9FCJ2	SCO5196		AIM24 family protein	0.346441	2110.61	731.201	12	5	84.004	0.0782809	0.0676059	2.88649	0.434726	M145	P332	24009.4	AIM24 family protein OS=Streptomyces coelicolor (strain ATCC BAA-471 / A3(2) / M145) OX=100226 GN=SCO5196 PE=4 SV=1	1326.23	3836.52	1169.07	841.614	752.397	599.594	1862.01	4882.73	1514.67	814.403	752.397	546.607
Q9Z4Y4	SCO3247		Acyl CoA oxidase	0.778345	503.29	391.733	6	3	33.7916	0.0787151	0.0677233	1.28478	0.43327	M145	P332	64041.6	Acyl CoA oxidase OS=Streptomyces coelicolor (strain ATCC BAA-471 / A3(2) / M145) OX=100226 GN=SCO3247 PE=3 SV=1	444.308	557.774	507.787	327.975	420.602	426.622	623.801	709.878	657.901	317.372	420.602	388.921
Q9X8E8	SCO3275		MerR-family transcriptional regulator	1.73473	1818.74	3155.02	5	3	26.9629	0.0790685	0.0678542	1.73473	0.432093	P332	M145	16941	MerR-family transcriptional regulator OS=Streptomyces coelicolor (strain ATCC BAA-471 / A3(2) / M145) OX=100226 GN=SCO3275 PE=4 SV=1	1164.83	2822.17	1469.21	3115.25	3305.14	3044.66	1635.4	3591.76	1903.55	3014.53	3305.14	2775.6
Q9S2J5	SCO2008		Branched chain amino acid binding protein	1.13653	72254	82119	42	24	484.654	0.0790715	0.0678542	1.13653	0.432082	P332	M145	43503.6	Branched chain amino acid binding protein OS=Streptomyces coelicolor (strain ATCC BAA-471 / A3(2) / M145) OX=100226 GN=SCO2008 PE=4 SV=1	79789.1	70325.8	66647	79499.2	83251.7	83606.1	112022	89503.5	86349.4	76929	83251.7	76217.7
Q9KYQ3	SCO3667		Secreted solute-binding protein	1.14749	2617.37	3003.4	24	8	149.104	0.0792691	0.0679359	1.14749	0.431427	P332	M145	39727	Secreted solute-binding protein OS=Streptomyces coelicolor (strain ATCC BAA-471 / A3(2) / M145) OX=100226 GN=SCO3667 PE=4 SV=1	2914.81	2369.33	2567.97	3000.04	3012.23	2997.92	4092.33	3015.44	3327.12	2903.04	3012.23	2732.99
Q8CK36	SCO1201		Reductase	0.607813	1468.89	892.811	5	2	26.1044	0.0799159	0.06808	1.64524	0.429295	M145	P332	33959.3	Reductase OS=Streptomyces coelicolor (strain ATCC BAA-471 / A3(2) / M145) OX=100226 GN=SCO1201 PE=4 SV=1	1112.48	1478.08	1816.12	1134.71	896.16	647.562	1561.9	1881.14	2353	1098.03	896.16	590.336
Q9X7V9	SCO6764		Squalene-hopene cyclase	1.30869	13429.9	17575.5	5	1	28.7866	0.0799183	0.06808	1.30869	0.429287	P332	M145	75214.8	Squalene-hopene cyclase OS=Streptomyces coelicolor (strain ATCC BAA-471 / A3(2) / M145) OX=100226 GN=SCO6764 PE=3 SV=1	12141	14111.6	14037.1	16724.9	14958.6	21043.1	17045.7	17959.8	18186.8	16184.2	14958.6	19183.5
Q9AD78	SCO4931		Membrane protein	1.22694	18027.8	22119	4	1	19.8677	0.0798841	0.06808	1.22694	0.429399	P332	M145	39322.4	Membrane protein OS=Streptomyces coelicolor (strain ATCC BAA-471 / A3(2) / M145) OX=100226 GN=SCO4931 PE=4 SV=1	18011.8	19732.1	16339.4	21311.3	19970.1	25075.5	25288.3	25113	21169.7	20622.3	19970.1	22859.5
Q9EWV9	SCO4927		biotin--[biotin carboxyl-carrier protein] ligase (EC 6.3.4.15)	0.879208	780.723	686.418	17	3	93.9733	0.0799497	0.06808	1.13739	0.429184	M145	P332	30545.5	biotin--[biotin carboxyl-carrier protein] ligase OS=Streptomyces coelicolor (strain ATCC BAA-471 / A3(2) / M145) OX=100226 GN=SCO4927 PE=4 SV=1	790.617	709.28	842.273	708.095	691.276	659.883	1110.01	902.699	1091.27	685.202	691.276	601.569
Q9RJ34	SCO1834		Asp23/Gls24 family envelope stress response protein	1.10012	4301.24	4731.87	2	1	16.1166	0.0798828	0.06808	1.10012	0.429403	P332	M145	13684.7	Asp23/Gls24 family envelope stress response protein OS=Streptomyces coelicolor (strain ATCC BAA-471 / A3(2) / M145) OX=100226 GN=SCO1834 PE=4 SV=1	4464.98	4077.71	4361.04	4590.97	4580.75	5023.88	6268.74	5189.69	5650.27	4442.53	4580.75	4579.92
Q9FC62	SCO7124	aceE3	Pyruvate dehydrogenase E1 component (EC 1.2.4.1)	0.627949	10920.5	6857.52	25	11	169.395	0.0801456	0.0681123	1.59249	0.428542	M145	P332	98904.6	Pyruvate dehydrogenase E1 component OS=Streptomyces coelicolor (strain ATCC BAA-471 / A3(2) / M145) OX=100226 GN=aceE3 PE=4 SV=1	11474.9	13712.1	7574.49	6034.26	7666.49	6871.8	16110.6	17451.3	9813.68	5839.16	7666.49	6264.53
Q9RKP3	SCO2285		Oxidoreductase	0.877153	3429.07	3007.82	15	7	107.402	0.0801928	0.0681123	1.14005	0.428388	M145	P332	37218.1	Oxidoreductase OS=Streptomyces coelicolor (strain ATCC BAA-471 / A3(2) / M145) OX=100226 GN=SCO2285 PE=4 SV=1	3159.19	3456.23	3671.79	2834.07	3198.21	2991.19	4435.44	4398.74	4757.26	2742.44	3198.21	2726.85
Q9ADH9	SCO6084		DNA polymerase	1.55473	1488.97	2314.95	10	3	53.596	0.0803991	0.0681133	1.55473	0.427715	P332	M145	26700.1	DNA polymerase OS=Streptomyces coelicolor (strain ATCC BAA-471 / A3(2) / M145) OX=100226 GN=SCO6084 PE=4 SV=1	1223.72	1488.46	1754.75	1709.49	2884.46	2350.91	1718.07	1894.36	2273.49	1654.22	2884.46	2143.16
Q9KIM1	SCO5038	f42a	F42a (Integral membrane protein)	1.1389	9855.9	11224.9	16	7	119.34	0.0803871	0.0681133	1.1389	0.427754	P332	M145	33349.2	F42a OS=Streptomyces coelicolor (strain ATCC BAA-471 / A3(2) / M145) OX=100226 GN=f42a PE=4 SV=1	9284.53	10227.2	10056	11266.3	10304	12104.5	13035.3	13016.2	13028.7	10902	10304	11034.8
Q9KY88	SCO5014		Secreted protein	1.26044	1818.7	2292.37	9	5	56.5919	0.0809538	0.0684959	1.26044	0.425916	P332	M145	19721.2	Secreted protein OS=Streptomyces coelicolor (strain ATCC BAA-471 / A3(2) / M145) OX=100226 GN=SCO5014 PE=4 SV=1	1998.04	1663.26	1794.81	1997.32	2229.97	2649.84	2805.22	2116.82	2325.39	1932.74	2229.97	2415.67
Q9KZ73	SCO3075		Transcriptional regulator	0.794413	2555.31	2029.97	8	2	50.0666	0.0815731	0.0688733	1.25879	0.423926	M145	P332	30249.6	Transcriptional regulator OS=Streptomyces coelicolor (strain ATCC BAA-471 / A3(2) / M145) OX=100226 GN=SCO3075 PE=4 SV=1	2752.29	2097.49	2816.15	2000.01	1999.44	2090.46	3864.16	2669.47	3648.67	1935.35	1999.44	1905.72
Q9KY22	SCO2368		TerD domain-containing protein	0.818066	57319.8	46891.4	23	13	252.74	0.0816072	0.0688733	1.22239	0.423817	M145	P332	20387.6	TerD domain-containing protein OS=Streptomyces coelicolor (strain ATCC BAA-471 / A3(2) / M145) OX=100226 GN=SCO2368 PE=1 SV=1	66376.9	50624.2	54958.4	47852.5	44525.9	48295.9	93192	64429.4	71205.3	46305.3	44525.9	44028
P16245	SCO2054	hisD	Histidinol dehydrogenase (HDH) (EC 1.1.1.23)	1.32904	8214.73	10917.7	14	7	89.2285	0.0826132	0.0691948	1.32904	0.420624	P332	M145	46492.7	Histidinol dehydrogenase OS=Streptomyces coelicolor (strain ATCC BAA-471 / A3(2) / M145) OX=100226 GN=hisD PE=3 SV=3	6429.98	9607.76	8606.45	11870.5	10771.1	10111.4	9027.58	12227.8	11150.7	11486.7	10771.1	9217.83
Q9L1U8	SCO2946		Sugar transporter sugar-binding protein	0.541623	4649.89	2518.48	23	9	132.792	0.0821969	0.0691948	1.8463	0.421939	M145	P332	44849.9	Sugar transporter sugar-binding protein OS=Streptomyces coelicolor (strain ATCC BAA-471 / A3(2) / M145) OX=100226 GN=SCO2946 PE=4 SV=1	2964.3	6015.41	4969.94	1865.67	2664.87	3024.92	4161.83	7655.81	6439.17	1805.35	2664.87	2757.6
O54132	SCO5866		Membrane protein	0.315622	351.876	111.06	2	1	10.6292	0.0825704	0.0691948	3.16834	0.420759	M145	P332	16511.2	Membrane protein OS=Streptomyces coelicolor (strain ATCC BAA-471 / A3(2) / M145) OX=100226 GN=SCO5866 PE=4 SV=1	585.148	184.336	286.144	131.289	46.9322	154.958	821.537	234.604	370.735	127.044	46.9322	141.264
Q9Z578	SCO5501	gatB	Aspartyl/glutamyl-tRNA(Asn/Gln) amidotransferase subunit B (Asp/Glu-ADT subunit B) (EC 6.3.5.-)	0.885878	9327.8	8263.3	23	11	182.323	0.0825329	0.0691948	1.12882	0.420877	M145	P332	54485.8	Aspartyl/glutamyl-tRNA(Asn/Gln) amidotransferase subunit B OS=Streptomyces coelicolor (strain ATCC BAA-471 / A3(2) / M145) OX=100226 GN=gatB PE=3 SV=1	10220.1	8982.79	8780.57	8503.58	8360	7926.32	14348.8	11432.4	11376.3	8228.65	8360	7225.86
Q9RKR1	SCO2267		Probable heme oxygenase	1.60033	529.487	847.354	6	3	27.179	0.0825916	0.0691948	1.60033	0.420692	P332	M145	23993	Probable heme oxygenase OS=Streptomyces coelicolor (strain ATCC BAA-471 / A3(2) / M145) OX=100226 GN=SCO2267 PE=4 SV=1	636.675	487.307	464.478	977.943	586.518	977.601	893.881	620.194	601.788	946.325	586.518	891.209
Q9XAJ5	SCO3607		Secreted protein	1.21567	27950.9	33979.2	37	23	264.683	0.0821747	0.0691948	1.21567	0.42201	P332	M145	51612.5	Secreted protein OS=Streptomyces coelicolor (strain ATCC BAA-471 / A3(2) / M145) OX=100226 GN=SCO3607 PE=3 SV=1	30428.6	25265.6	28158.6	34858.6	29906.6	37172.3	42721.2	32155.5	36482.9	33731.6	29906.6	33887.4
Q9X7U9	SCO6754		Glycerol dehydrogenase	1.11107	3891.93	4324.2	21	7	144.098	0.0831794	0.0692325	1.11107	0.418848	P332	M145	35404.3	Glycerol dehydrogenase OS=Streptomyces coelicolor (strain ATCC BAA-471 / A3(2) / M145) OX=100226 GN=SCO6754 PE=4 SV=1	3601.08	4100.03	3974.68	4502.13	4134.41	4336.07	5055.85	5218.11	5149.69	4356.57	4134.41	3952.88
Q9L2L8	SCO2529		Neutral metalloproteinase (EC 3.4.24.-)	1.18599	6609.39	7838.64	10	6	61.9931	0.0831409	0.0692325	1.18599	0.418968	P332	M145	38245.3	Neutral metalloproteinase OS=Streptomyces coelicolor (strain ATCC BAA-471 / A3(2) / M145) OX=100226 GN=SCO2529 PE=3 SV=1	5799.92	6728.47	7299.76	7762.99	7409.61	8343.33	8142.98	8563.32	9457.74	7512	7409.61	7606.02
Q9KY93	SCO5009		Secretory protein	1.56007	2009.28	3134.62	7	3	36.1021	0.0830203	0.0692325	1.56007	0.419346	P332	M145	48902	Secretory protein OS=Streptomyces coelicolor (strain ATCC BAA-471 / A3(2) / M145) OX=100226 GN=SCO5009 PE=3 SV=1	1408.27	2728.77	1890.8	2666.37	3314.49	3422.99	1977.18	3472.9	2449.77	2580.16	3314.49	3120.49
P0A4I1	SCO5862	cutR	Transcriptional regulatory protein CutR (Defective melC1 suppressor protein)	0.855616	8693.72	7438.49	20	12	161.58	0.083137	0.0692325	1.16875	0.418981	M145	P332	23914.7	Transcriptional regulatory protein CutR OS=Streptomyces coelicolor (strain ATCC BAA-471 / A3(2) / M145) OX=100226 GN=cutR PE=3 SV=1	8722.43	8760.52	8598.2	7932.43	7942.75	6440.28	12246.1	11149.5	11140	7675.96	7942.75	5871.15
Q9F316	SCO2617	clpX	ATP-dependent Clp protease ATP-binding subunit ClpX	1.06483	4409.16	4695	19	9	135.181	0.0828029	0.0692325	1.06483	0.420027	P332	M145	46780.7	ATP-dependent Clp protease ATP-binding subunit ClpX OS=Streptomyces coelicolor (strain ATCC BAA-471 / A3(2) / M145) OX=100226 GN=clpX PE=3 SV=1	4469.33	4213.32	4544.82	4621.39	4836.69	4626.94	6274.86	5362.29	5888.37	4471.98	4836.69	4218.05
Q9X8W0	SCO3678	dcd	dCTP deaminase, dUMP-forming (EC 3.5.4.30) (Bifunctional dCTP deaminase:dUTPase) (DCD-DUT)	0.942088	1966.45	1852.57	6	4	38.9991	0.0838409	0.0696958	1.06147	0.416792	M145	P332	21496.3	dCTP deaminase_ dUMP-forming OS=Streptomyces coelicolor (strain ATCC BAA-471 / A3(2) / M145) OX=100226 GN=dcd PE=3 SV=1	1962.24	1976.5	1960.62	1888.73	1757.53	1911.45	2754.94	2515.49	2540.22	1827.66	1757.53	1742.53
O86629	SCO6360		ABC transporter ATP-binding protein	1.3254	1479.51	1960.94	4	2	20.9156	0.0842168	0.0699208	1.3254	0.415632	P332	M145	32790.6	ABC transporter ATP-binding protein OS=Streptomyces coelicolor (strain ATCC BAA-471 / A3(2) / M145) OX=100226 GN=SCO6360 PE=4 SV=1	1321.68	1402.15	1714.7	2133.76	1612.71	2136.36	1855.61	1784.51	2221.61	2064.78	1612.71	1947.57
Q9S6T8	SCO3373		Clp-family ATP-binding protease	0.880655	25091.5	22097	43	23	376.601	0.0844997	0.0700681	1.13552	0.414764	M145	P332	93014.2	Clp-family ATP-binding protease OS=Streptomyces coelicolor (strain ATCC BAA-471 / A3(2) / M145) OX=100226 GN=SCO3373 PE=4 SV=1	27607.7	23603.5	24063.3	22973.4	21150.5	22167	38760.7	30040.1	31177	22230.6	21150.5	20208.1
Q9AK74	SCO4043		Type II toxin-antitoxin system VapB family antitoxin	1.14792	7083.73	8131.58	2	2	14.9149	0.0847512	0.070189	1.14792	0.413995	P332	M145	11279.8	Type II toxin-antitoxin system VapB family antitoxin OS=Streptomyces coelicolor (strain ATCC BAA-471 / A3(2) / M145) OX=100226 GN=SCO4043 PE=4 SV=1	7394.61	7222.12	6634.45	7550.6	7913.87	8930.27	10381.9	9191.57	8595.74	7306.48	7913.87	8141.09
Q9XAQ6	SCO4564	nuoC	NADH-quinone oxidoreductase subunit C (EC 7.1.1.-) (NADH dehydrogenase I subunit C) (NDH-1 subunit C)	1.17796	8460.17	9965.77	10	6	75.7893	0.0852762	0.0705157	1.17796	0.412398	P332	M145	27967	NADH-quinone oxidoreductase subunit C OS=Streptomyces coelicolor (strain ATCC BAA-471 / A3(2) / M145) OX=100226 GN=nuoC PE=3 SV=1	9728.57	7631.1	8020.83	10071.7	10003.9	9821.62	13658.7	9712.08	10392	9746.12	10003.9	8953.67
Q9X9W9	SCO1903		Transport associated protein	0.840599	34506.8	29006.4	24	16	285.173	0.0853581	0.0705157	1.18963	0.412151	M145	P332	41409	Transport associated protein OS=Streptomyces coelicolor (strain ATCC BAA-471 / A3(2) / M145) OX=100226 GN=SCO1903 PE=4 SV=1	39125.6	32261.3	32133.6	30233.4	26872.9	29912.9	54931.7	41058.9	41633	29256	26872.9	27269.4
Q9RKA9	SCO3179	moaB	Molybdenum cofactor biosynthesis protein (Putative secreted protein)	1.20965	1035.56	1252.67	7	4	44.9212	0.0857365	0.0707404	1.20965	0.411009	P332	M145	17706	Molybdenum cofactor biosynthesis protein (Putative secreted protein) OS=Streptomyces coelicolor (strain ATCC BAA-471 / A3(2) / M145) OX=100226 GN=moaB PE=4 SV=1	1076.22	936.734	1093.73	1410.86	1225.31	1121.83	1511	1192.18	1417.07	1365.25	1225.31	1022.69
Q9RJX1	SCO1199		Oxidoreductase	1.20752	5335.59	6442.85	9	4	52.8878	0.0858642	0.0707578	1.20752	0.410625	P332	M145	33925.6	Oxidoreductase OS=Streptomyces coelicolor (strain ATCC BAA-471 / A3(2) / M145) OX=100226 GN=SCO1199 PE=4 SV=1	5004.2	5272.16	5730.42	5867.87	6079.12	7381.56	7025.8	6709.86	7424.46	5678.16	6079.12	6729.24
Q93J48	SCO3055		VOC domain-containing protein	1.11979	2742.94	3071.51	8	5	46.7277	0.0866208	0.0712929	1.11979	0.408365	P332	M145	12730.5	VOC domain-containing protein OS=Streptomyces coelicolor (strain ATCC BAA-471 / A3(2) / M145) OX=100226 GN=SCO3055 PE=4 SV=1	2531.6	2996.37	2700.84	3126.13	3100.8	2987.61	3554.32	3813.47	3499.28	3025.06	3100.8	2723.59
Q9KZ21	SCO2216		Two-component system response regulator	0.765774	2288.34	1752.35	9	4	52.9872	0.0873142	0.0713584	1.30587	0.406316	M145	P332	23962.6	Two-component system response regulator OS=Streptomyces coelicolor (strain ATCC BAA-471 / A3(2) / M145) OX=100226 GN=SCO2216 PE=4 SV=1	2362.98	1834.12	2667.9	1844.58	1715.93	1696.54	3317.58	2334.28	3456.6	1784.94	1715.93	1546.61
O69895	SCO5607		Transcriptional regulator	1.2045	2705.54	3258.82	5	1	37.6114	0.0873451	0.0713584	1.2045	0.406225	P332	M145	6611.59	Transcriptional regulator OS=Streptomyces coelicolor (strain ATCC BAA-471 / A3(2) / M145) OX=100226 GN=SCO5607 PE=4 SV=1	2529.7	2705.91	2881.01	3426.79	3537.32	2812.37	3551.65	3443.81	3732.7	3316	3537.32	2563.83
Q9RJ71	SCO1630	cvnA9	histidine kinase (EC 2.7.13.3)	0.754452	5954.12	4492.1	25	12	183.522	0.0871819	0.0713584	1.32547	0.406705	M145	P332	58611.8	Integral membrane protein OS=Streptomyces coelicolor (strain ATCC BAA-471 / A3(2) / M145) OX=100226 GN=cvnA9 PE=4 SV=1	6210.16	6640.51	5011.7	3703.73	4847.33	4925.23	8718.95	8451.36	6493.27	3583.98	4847.33	4489.98
Q9Z582	SCO5497		Cupin type-2 domain-containing protein	0.255837	2363.39	604.643	3	2	28.8155	0.0869981	0.0713584	3.90874	0.407248	M145	P332	17422.6	Cupin 2 conserved barrel domain-containing protein OS=Streptomyces coelicolor (strain ATCC BAA-471 / A3(2) / M145) OX=100226 GN=SCO5497 PE=4 SV=1	3414.25	2944.29	731.631	884.237	524.204	405.487	4793.54	3747.2	947.918	855.648	524.204	369.654
Q9X845	SCO3384		DUF2520 domain-containing protein	0.878399	2218.99	1949.16	3	1	21.8045	0.0870909	0.0713584	1.13844	0.406974	M145	P332	42185.4	DUF2520 domain-containing protein OS=Streptomyces coelicolor (strain ATCC BAA-471 / A3(2) / M145) OX=100226 GN=SCO3384 PE=4 SV=1	2083.78	2140.01	2433.18	2035.41	1976.36	1835.71	2925.59	2723.59	3152.49	1969.6	1976.36	1673.49
O50495	SCO5777	gluA	ABC-type polar-amino-acid transporter (EC 7.4.2.1)	1.12537	20664.2	23254.8	17	12	148.837	0.0868099	0.0713584	1.12537	0.407804	P332	M145	28133.5	Glutamate uptake system ATP-binding protein OS=Streptomyces coelicolor (strain ATCC BAA-471 / A3(2) / M145) OX=100226 GN=gluA PE=4 SV=1	20918.7	19451.7	21622.2	25087.4	22909.7	21767.3	29369.5	24756.1	28014.2	24276.3	22909.7	19843.7
Q9S2U0	SCO2045		Mycothiol-dependent maleylpyruvate isomerase metal-binding domain-containing protein	0.762742	13045.7	9950.52	13	8	112.463	0.0874781	0.0713793	1.31106	0.405834	M145	P332	23613	Mycothiol-dependent maleylpyruvate isomerase metal-binding domain-containing protein OS=Streptomyces coelicolor (strain ATCC BAA-471 / A3(2) / M145) OX=100226 GN=SCO2045 PE=4 SV=1	13679.9	11533.8	13923.5	8013.56	11576.3	10261.7	19206.4	14679	18039.6	7754.47	11576.3	9354.9
Q9RJH2	SCO0462		2-dehydropantoate 2-reductase (EC 1.1.1.169) (Ketopantoate reductase)	1.2516	7713.87	9654.7	28	15	198.73	0.0876824	0.0714582	1.2516	0.405236	P332	M145	32617.3	2-dehydropantoate 2-reductase OS=Streptomyces coelicolor (strain ATCC BAA-471 / A3(2) / M145) OX=100226 GN=SCO0462 PE=3 SV=1	6358.32	9044.57	7738.72	9579.85	10042.8	9341.41	8926.97	11511	10026.5	9270.12	10042.8	8515.9
Q9X8H5	SCO3395		Secreted protein	0.674016	3359.62	2264.44	3	2	17.6404	0.0880978	0.0717088	1.48364	0.404024	M145	P332	40584.1	Secreted protein OS=Streptomyces coelicolor (strain ATCC BAA-471 / A3(2) / M145) OX=100226 GN=SCO3395 PE=4 SV=1	3971.19	2918.78	3188.88	1775.3	2010.3	3007.7	5575.48	3714.72	4131.59	1717.9	2010.3	2741.91
Q9EWY1	SCO1145		MarR-family regulator	0.741284	1248.26	925.319	5	1	30.4169	0.0882434	0.0717393	1.34901	0.403601	M145	P332	16896.3	MarR-family regulator OS=Streptomyces coelicolor (strain ATCC BAA-471 / A3(2) / M145) OX=100226 GN=SCO1145 PE=4 SV=1	1503.86	1075.55	1165.39	862.931	826.305	1086.72	2111.39	1368.85	1509.91	835.032	826.305	990.685
Q9ZBK3	SCO6471		Citratelyase	0.773288	2893.37	2237.41	15	9	108.636	0.088572	0.0719184	1.29318	0.402649	M145	P332	37246.4	Citratelyase OS=Streptomyces coelicolor (strain ATCC BAA-471 / A3(2) / M145) OX=100226 GN=SCO6471 PE=4 SV=1	2827.81	2769.94	3082.37	2642.57	2290.04	1779.63	3970.19	3525.3	3993.59	2557.13	2290.04	1622.36
Q9S2K7	SCO1996	coaE	Dephospho-CoA kinase (EC 2.7.1.24) (Dephosphocoenzyme A kinase)	0.53374	2240.28	1195.72	7	3	41.4012	0.089093	0.072223	1.87357	0.40115	M145	P332	21500.5	Dephospho-CoA kinase OS=Streptomyces coelicolor (strain ATCC BAA-471 / A3(2) / M145) OX=100226 GN=coaE PE=3 SV=1	2210.45	3173.58	1336.8	1222.35	1093.4	1271.42	3103.43	4039.01	1731.99	1182.83	1093.4	1159.06
Q9ZC20	SCO6493		VOC domain-containing protein	1.12552	8912.64	10031.4	9	4	103.421	0.0891645	0.072223	1.12552	0.400945	P332	M145	12210	VOC domain-containing protein OS=Streptomyces coelicolor (strain ATCC BAA-471 / A3(2) / M145) OX=100226 GN=SCO6493 PE=4 SV=1	9786.03	8364.57	8587.33	9816.94	9777.9	10499.2	13739.4	10645.6	11125.9	9499.54	9777.9	9571.4
O54109	SCO5913		Probable secreted protease	0.63851	58420.3	37301.9	7	4	36.3449	0.0895186	0.0724215	1.56615	0.399933	M145	P332	43883.2	Probable secreted protease OS=Streptomyces coelicolor (strain ATCC BAA-471 / A3(2) / M145) OX=100226 GN=SCO5913 PE=3 SV=1	67738.2	60447.1	47075.5	25686.9	38798	47420.9	95103.2	76930.9	60992.1	24856.4	38798	43230.3
P72403	SCO4728	rpsK	Small ribosomal subunit protein uS11 (30S ribosomal protein S11)	1.09427	11525.7	12612.2	5	2	54.497	0.0896626	0.0724497	1.09427	0.399523	P332	M145	14398.5	Small ribosomal subunit protein uS11 OS=Streptomyces coelicolor (strain ATCC BAA-471 / A3(2) / M145) OX=100226 GN=rpsK PE=3 SV=2	11993.4	11427.6	11156	13041.5	13025	11770	16838.5	14543.9	14453.9	12619.9	13025	10729.9
Q9L039	SCO7016		LacI-family transcriptional regulatory protein	0.741694	1810.09	1342.53	4	1	29.0101	0.0898687	0.072528	1.34826	0.398938	M145	P332	35847.1	LacI-family transcriptional regulatory protein OS=Streptomyces coelicolor (strain ATCC BAA-471 / A3(2) / M145) OX=100226 GN=SCO7016 PE=4 SV=1	2040.09	1732.77	1657.41	1043.54	1584.67	1399.39	2864.25	2205.29	2147.38	1009.8	1584.67	1275.73
Q9XA24	SCO3840		J domain-containing protein	0.838728	3279.57	2750.67	5	1	25.3548	0.0907758	0.0731712	1.19228	0.396381	M145	P332	30888.6	J domain-containing protein OS=Streptomyces coelicolor (strain ATCC BAA-471 / A3(2) / M145) OX=100226 GN=SCO3840 PE=4 SV=1	3002.36	3295.55	3540.79	2654.85	3100.08	2497.07	4215.26	4194.24	4587.53	2569.02	3100.08	2276.4
Q9KXQ0	SCO1500		Putative pre-16S rRNA nuclease (EC 3.1.-.-)	0.467061	1760.5	822.26	4	2	18.1825	0.0915265	0.0735976	2.14105	0.394289	M145	P332	17700.3	Putative pre-16S rRNA nuclease OS=Streptomyces coelicolor (strain ATCC BAA-471 / A3(2) / M145) OX=100226 GN=SCO1500 PE=3 SV=1	1916.14	1848.01	1517.35	329.23	1208.77	928.776	2690.22	2351.96	1965.91	318.586	1208.77	846.699
Q9FBL6	SCO5142		Secreted protein	0.652759	2123.26	1385.98	5	2	33.5988	0.0914317	0.0735976	1.53196	0.394552	M145	P332	12704.7	Secreted protein OS=Streptomyces coelicolor (strain ATCC BAA-471 / A3(2) / M145) OX=100226 GN=SCO5142 PE=4 SV=1	2059.37	2237.68	2072.73	1185.17	1992.24	980.523	2891.31	2847.89	2685.48	1146.85	1992.24	893.872
Q9L2C1	SCO5399		Probable acetyl-CoA acetyltransferase (EC 2.3.1.9) (Acetoacetyl-CoA thiolase)	0.908712	36491.2	33160	25	13	254.946	0.0918766	0.0737899	1.10046	0.393321	M145	P332	40929.7	Probable acetoacetyl-coA thiolase OS=Streptomyces coelicolor (strain ATCC BAA-471 / A3(2) / M145) OX=100226 GN=SCO5399 PE=3 SV=1	39274.5	35275.2	34923.8	34491.2	32820	32168.7	55140.7	44894.7	45248.1	33376	32820	29325.9
Q9L014	SCO2299		Bifunctional protein (Ribonuclease H/phosphoglycerate mutase)	0.0820956	5373.2	441.116	4	1	19.6253	0.0922294	0.0738945	12.1809	0.39235	M145	P332	50277.9	Bifunctional protein (Ribonuclease H/phosphoglycerate mutase) OS=Streptomyces coelicolor (strain ATCC BAA-471 / A3(2) / M145) OX=100226 GN=SCO2299 PE=4 SV=1	6879.65	8465.57	774.365	40.6189	707.436	575.292	9658.91	10774.1	1003.29	39.3057	707.436	524.452
Q9EWW0	SCO4930		enoyl-CoA hydratase (EC 4.2.1.17)	1.15529	13403.1	15484.4	17	5	141.044	0.0921553	0.0738945	1.15529	0.392553	P332	M145	28121.1	Enoyl-CoA hydratase OS=Streptomyces coelicolor (strain ATCC BAA-471 / A3(2) / M145) OX=100226 GN=SCO4930 PE=3 SV=1	14880.5	12694.1	12634.5	15555.9	14423.2	16474.2	20892	16155.8	16369.5	15053	14423.2	15018.4
Q9FCD9	SCO1228		Acyltransferase	1.12062	1859.75	2084.07	13	6	82.0047	0.0924578	0.0738992	1.12062	0.391724	P332	M145	26318.7	Acyltransferase OS=Streptomyces coelicolor (strain ATCC BAA-471 / A3(2) / M145) OX=100226 GN=SCO1228 PE=4 SV=1	1680.05	1920.16	1979.05	2061.61	2041.38	2149.22	2358.77	2443.79	2564.1	1994.96	2041.38	1959.29
Q93JK3	SCO4991		Sugar transport integral membrane protein	0.569724	1468.87	836.849	3	1	14.4063	0.0924394	0.0738992	1.75524	0.391774	M145	P332	50616.4	Sugar transport integral membrane protein OS=Streptomyces coelicolor (strain ATCC BAA-471 / A3(2) / M145) OX=100226 GN=SCO4991 PE=4 SV=1	1366.24	1442.59	1597.77	586.331	1369.59	554.63	1918.18	1835.98	2070.11	567.374	1369.59	505.617
O86811	SCO5751		Membrane protein	0.865624	1253.3	1084.88	3	3	16.2252	0.0929565	0.0740305	1.15524	0.390364	M145	P332	30124.6	Membrane protein OS=Streptomyces coelicolor (strain ATCC BAA-471 / A3(2) / M145) OX=100226 GN=SCO5751 PE=4 SV=1	1402.53	1220.41	1136.95	1062.76	1069.07	1122.82	1969.13	1553.21	1473.06	1028.4	1069.07	1023.59
Q8CJX3	SCO3227		Aminotransferase	1.15595	7246.35	8376.42	14	7	116.904	0.0928175	0.0740305	1.15595	0.390742	P332	M145	47849.3	Aminotransferase OS=Streptomyces coelicolor (strain ATCC BAA-471 / A3(2) / M145) OX=100226 GN=SCO3227 PE=4 SV=1	6408.95	7790.33	7539.77	8699.92	7899.35	8530	8998.04	9914.74	9768.7	8418.64	7899.35	7776.19
O50494	SCO5776	gluB	Glutamate binding protein	1.08732	10421.2	11331.2	28	14	282.933	0.0929121	0.0740305	1.08732	0.390484	P332	M145	29554.3	Glutamate binding protein OS=Streptomyces coelicolor (strain ATCC BAA-471 / A3(2) / M145) OX=100226 GN=gluB PE=3 SV=1	10915.1	9720.14	10628.3	11467.6	10974.9	11551.1	15324.7	12370.8	13770.3	11096.8	10974.9	10530.3
Q9XA25	SCO3839		Rhodanese domain-containing protein	0.00627774	1006.96	6.32144	1	1	8.4361	0.0940066	0.0747772	159.293	0.38753	M145	P332	11547.9	Rhodanese domain-containing protein OS=Streptomyces coelicolor (strain ATCC BAA-471 / A3(2) / M145) OX=100226 GN=SCO3839 PE=4 SV=1	1028.91	1986.7	5.27198	0	18.9643	0	1444.57	2528.47	6.8305	0	18.9643	0
Q9RJQ0	SCO0590		Oxidoreductase	1.18359	1553.03	1838.15	11	4	80.3643	0.094792	0.0753117	1.18359	0.385437	P332	M145	29899.7	Oxidoreductase OS=Streptomyces coelicolor (strain ATCC BAA-471 / A3(2) / M145) OX=100226 GN=SCO0590 PE=4 SV=1	1668.99	1471.68	1518.42	2072.13	1786.85	1655.47	2343.24	1873.01	1967.3	2005.14	1786.85	1509.17
Q9RK84	SCO0525		SAM-dependent methyltransferase	1.18682	5568.77	6609.12	9	5	96.6356	0.0950579	0.0754327	1.18682	0.384733	P332	M145	29390.7	SAM-dependent methyltransferase OS=Streptomyces coelicolor (strain ATCC BAA-471 / A3(2) / M145) OX=100226 GN=SCO0525 PE=4 SV=1	6346.79	5482.01	4877.52	6708.34	6259.59	6859.43	8910.77	6976.95	6319.43	6491.45	6259.59	6253.25
Q9X8N1	SCO3375		Lsr2-like protein	1.10555	23633.4	26127.8	10	5	89.7934	0.0952971	0.0755323	1.10555	0.384102	P332	M145	11779	Lsr2-like protein OS=Streptomyces coelicolor (strain ATCC BAA-471 / A3(2) / M145) OX=100226 GN=SCO3375 PE=4 SV=1	25428	23354.6	22117.6	27192.7	25110.2	26080.5	35700.4	29723.3	28656	26313.5	25110.2	23775.7
Q9KZI2	SCO1163		ER-bound oxygenase mpaB/mpaB'/Rubber oxygenase catalytic domain-containing protein	1.1858	9777.97	11594.7	17	13	115.992	0.0956162	0.0756949	1.1858	0.383264	P332	M145	34355.3	ER-bound oxygenase mpaB/mpaB'/Rubber oxygenase catalytic domain-containing protein OS=Streptomyces coelicolor (strain ATCC BAA-471 / A3(2) / M145) OX=100226 GN=SCO1163 PE=4 SV=1	10213.1	9483.81	9636.95	11249.6	10312	13222.5	14339.1	12070	12485.9	10885.9	10312	12054
Q9RDN2	SCO2405		Sugar-transport ATP binding protein	1.2328	12763.3	15734.7	41	13	238.14	0.0957323	0.0756966	1.2328	0.382959	P332	M145	57938.3	Sugar-transport ATP binding protein OS=Streptomyces coelicolor (strain ATCC BAA-471 / A3(2) / M145) OX=100226 GN=SCO2405 PE=4 SV=1	10790	14539.7	12960.3	16662.6	14303.6	16237.7	15149	18504.6	16791.7	16123.9	14303.6	14802.8
Q9K3Y8	SCO1345	fabG2	3-oxoacyl-[acyl-carrier protein] reductase	1.2632	3677.89	4645.92	6	2	31.6504	0.0959242	0.0757582	1.2632	0.382458	P332	M145	26270.9	3-oxoacyl-[acyl-carrier protein] reductase OS=Streptomyces coelicolor (strain ATCC BAA-471 / A3(2) / M145) OX=100226 GN=fabG2 PE=4 SV=1	3834.84	3713.12	3485.72	4077.59	4257.3	5602.87	5384.04	4725.69	4516.17	3945.76	4257.3	5107.74
Q9ZBS8	SCO6160	secF	Multifunctional fusion protein [Includes: Protein translocase subunit SecD; Protein-export membrane protein SecF]	1.23782	15071.4	18655.7	26	14	186.792	0.0978362	0.0770849	1.23782	0.377528	P332	M145	83542	Multifunctional fusion protein OS=Streptomyces coelicolor (strain ATCC BAA-471 / A3(2) / M145) OX=100226 GN=secF PE=3 SV=1	14420.9	16631	14162.2	16946.9	17163.5	21856.8	20246.7	21166.2	18348.9	16398.9	17163.5	19925.3
Q9L0M4	SCO4636		UPF0336 protein SCO4636	1.18286	2790.86	3301.18	8	5	72.1168	0.0977732	0.0770849	1.18286	0.377689	P332	M145	16152.1	UPF0336 protein SCO4636 OS=Streptomyces coelicolor (strain ATCC BAA-471 / A3(2) / M145) OX=100226 GN=SCO4636 PE=3 SV=1	3137.38	2525.85	2709.34	3567.73	3297.91	3037.91	4404.83	3214.64	3510.29	3452.38	3297.91	2769.45
Q9X8R6	SCO3649	fba	Fructose-bisphosphate aldolase (FBP aldolase) (FBPA) (EC 4.1.2.13) (Fructose-1,6-bisphosphate aldolase)	0.832093	50732.3	42213.9	23	13	181.009	0.0983637	0.0771661	1.20179	0.37619	M145	P332	36926.7	Fructose-bisphosphate aldolase OS=Streptomyces coelicolor (strain ATCC BAA-471 / A3(2) / M145) OX=100226 GN=fba PE=3 SV=1	48618.7	53273.6	50304.5	47350.7	43647.7	35643.4	68259.8	67801.2	65175.7	45819.8	43647.7	32493.5
Q7AKN8	SCO2389	acpP	Acyl carrier protein (ACP)	1.48347	2712.97	4024.61	2	1	6.9243	0.0983132	0.0771661	1.48347	0.376318	P332	M145	8917.03	Acyl carrier protein OS=Streptomyces coelicolor (strain ATCC BAA-471 / A3(2) / M145) OX=100226 GN=acpP PE=3 SV=1	2357.6	3065.97	2715.35	5290.17	3104.37	3679.27	3310.02	3902.05	3518.07	5119.13	3104.37	3354.13
Q9ADP6	SCO4009		Bifunctional protein (Histidine kinase and regulator)	0.692477	2749.6	1904.04	20	6	100.407	0.098404	0.0771661	1.44409	0.376088	M145	P332	149841	Bifunctional protein (Histidine kinase and regulator) OS=Streptomyces coelicolor (strain ATCC BAA-471 / A3(2) / M145) OX=100226 GN=SCO4009 PE=4 SV=1	2977.73	1975.38	3295.69	1765.36	1943.28	2003.47	4180.68	2514.07	4269.98	1708.28	1943.28	1826.42
Q9S2S3	SCO2067		Membrane protein	1.11565	48897.8	54553.1	22	16	185.516	0.0980762	0.0771661	1.11565	0.376918	P332	M145	28612.2	Membrane protein OS=Streptomyces coelicolor (strain ATCC BAA-471 / A3(2) / M145) OX=100226 GN=SCO2067 PE=4 SV=1	51082.6	50144.2	45466.7	54328.1	51274.7	58056.4	71719.1	63818.4	58907.7	52571.6	51274.7	52925.9
Q9L178	SCO7399		Possible binding-protein-dependent transport lipoprotein	1.21709	2442.58	2972.84	7	4	39.7455	0.0985359	0.0771784	1.21709	0.375755	P332	M145	34094.6	Possible binding-protein-dependent transport lipoprotein OS=Streptomyces coelicolor (strain ATCC BAA-471 / A3(2) / M145) OX=100226 GN=SCO7399 PE=4 SV=1	2309.07	2681.54	2337.14	2672.16	3430.59	2815.78	3241.89	3412.79	3028.05	2585.77	3430.59	2566.94
Q8CJV5	SCO3831	bkdA2	E1-alpha branched-chain alpha keto acid dehydrogenase	0.909192	17086.7	15535.1	26	15	211.61	0.0988625	0.077343	1.09988	0.374933	M145	P332	42349.4	E1-alpha branched-chain alpha keto acid dehydrogenase OS=Streptomyces coelicolor (strain ATCC BAA-471 / A3(2) / M145) OX=100226 GN=bkdA2 PE=4 SV=1	18294.7	17108.9	15856.7	15094	15714.8	15796.7	25685.4	21774.4	20544.3	14606	15714.8	14400.7
Q9X8H2	SCO3349		Probable redox regulatory protein SCO3349	0.740564	887.732	657.423	5	3	27.2911	0.0990197	0.0773749	1.35032	0.374539	M145	P332	30240.8	Uncharacterized protein SCO3349 OS=Streptomyces coelicolor (strain ATCC BAA-471 / A3(2) / M145) OX=100226 GN=SCO3349 PE=4 SV=1	1095.3	763.145	804.754	563.552	674.628	734.088	1537.78	971.253	1042.66	545.332	674.628	669.215
Q9XA23	SCO3841		DUF2252 domain-containing protein	1.12733	24731.7	27880.8	21	10	114.104	0.0992941	0.0774071	1.12733	0.373852	P332	M145	53083.7	DUF2252 domain-containing protein OS=Streptomyces coelicolor (strain ATCC BAA-471 / A3(2) / M145) OX=100226 GN=SCO3841 PE=4 SV=1	22212.1	25841.4	26141.5	26707	28108.7	28826.7	31185.5	32888.3	33869.6	25843.5	28108.7	26279.2
O69982	SCO5806		TerD domain-containing protein	1.06555	16318.3	17387.9	20	12	157.808	0.0992731	0.0774071	1.06555	0.373904	P332	M145	21380.8	TerD domain-containing protein OS=Streptomyces coelicolor (strain ATCC BAA-471 / A3(2) / M145) OX=100226 GN=SCO5806 PE=4 SV=1	16973.1	16279	15702.6	17835.5	16729.9	17598.4	23830	20718.3	20344.7	17258.8	16729.9	16043.2
Q9L1H5	SCO2602		TIR domain-containing protein	0.267289	8281.24	2213.48	10	3	51.5883	0.0995672	0.0775291	3.74127	0.373171	M145	P332	76880.5	TIR domain-containing protein OS=Streptomyces coelicolor (strain ATCC BAA-471 / A3(2) / M145) OX=100226 GN=SCO2602 PE=4 SV=1	7534.29	4137.8	13171.6	481.25	3462.65	2696.55	10578	5266.17	17065.5	465.691	3462.65	2458.26
Q9XA30	SCO3834		3-Hydroxyacyl-CoA dehydrogenase	1.08718	5628.34	6119.03	21	10	134.694	0.0996867	0.0775312	1.08718	0.372874	P332	M145	53285.3	3-Hydroxyacyl-CoA dehydrogenase OS=Streptomyces coelicolor (strain ATCC BAA-471 / A3(2) / M145) OX=100226 GN=SCO3834 PE=4 SV=1	5615.5	5593.87	5675.64	6490.73	6173.95	5692.41	7884.07	7119.31	7353.49	6280.88	6173.95	5189.36
P35885	SCO3873	gyrA	DNA gyrase subunit A (EC 5.6.2.2)	0.884769	13561.3	11998.6	54	30	431.475	0.0998653	0.0775793	1.13024	0.372431	M145	P332	94583.5	DNA gyrase subunit A OS=Streptomyces coelicolor (strain ATCC BAA-471 / A3(2) / M145) OX=100226 GN=gyrA PE=3 SV=2	14678.4	12767	13238.4	11376.2	12937.3	11682.3	20608.2	16248.5	17152	11008.4	12937.3	10649.9
Q9RDC9	SCO2562	lepA	Elongation factor 4 (EF-4) (EC 3.6.5.n1) (Ribosomal back-translocase LepA)	1.06901	6947.19	7426.65	31	18	234.384	0.1002	0.0777483	1.06901	0.371603	P332	M145	68378.6	Elongation factor 4 OS=Streptomyces coelicolor (strain ATCC BAA-471 / A3(2) / M145) OX=100226 GN=lepA PE=3 SV=1	7013.15	6606.06	7222.37	7431.83	7199.94	7648.18	9846.34	8407.52	9357.47	7191.56	7199.94	6972.3
Q9X7Y4	SCO6789		Fatty oxidation protein	1.13499	757.496	859.752	27	2	197.852	0.100403	0.0778147	1.13499	0.371103	P332	M145	78170.2	3-hydroxyacyl-CoA dehydrogenase OS=Streptomyces coelicolor (strain ATCC BAA-471 / A3(2) / M145) OX=100226 GN=SCO6789 PE=4 SV=1	750.88	724.002	797.605	817.55	811.568	950.136	1054.22	921.436	1033.4	791.118	811.568	866.172
Q9S2B6	SCO1714		Secreted protein	0.110697	598.056	66.2028	1	1	7.0353	0.100619	0.0778914	9.03369	0.370572	M145	P332	20034.2	Secreted protein OS=Streptomyces coelicolor (strain ATCC BAA-471 / A3(2) / M145) OX=100226 GN=SCO1714 PE=4 SV=1	523.459	807.283	463.425	0	36.2607	162.348	734.927	1027.43	600.424	0	36.2607	148.001
Q53867	SCO3923		Uncharacterized protein SCO3923	0.7175	2079.59	1492.11	5	1	38.0483	0.101344	0.0783614	1.39373	0.368799	M145	P332	11538	Uncharacterized protein SCO3923 OS=Streptomyces coelicolor (strain ATCC BAA-471 / A3(2) / M145) OX=100226 GN=SCO3923 PE=4 SV=2	2630.82	1605.78	2002.18	1388.19	1511.76	1576.37	3693.63	2043.67	2594.07	1343.31	1511.76	1437.06
Q9X850	SCO3389		Two component system response regulator	1.21002	4372.79	5291.16	12	7	80.5753	0.101748	0.0785826	1.21002	0.367819	P332	M145	24159.3	Two component system response regulator OS=Streptomyces coelicolor (strain ATCC BAA-471 / A3(2) / M145) OX=100226 GN=SCO3389 PE=4 SV=1	3684.57	4807.06	4626.74	5710.42	5185.18	4977.87	5173.07	6117.94	5994.51	5525.8	5185.18	4537.97
Q9RKG0	SCO3477		2-deoxy-scyllo-inosamine dehydrogenase (EC 1.1.1.329)	0.884616	9298.43	8225.54	17	8	143.47	0.102231	0.0787965	1.13043	0.366654	M145	P332	35600.7	Dehydrogenase OS=Streptomyces coelicolor (strain ATCC BAA-471 / A3(2) / M145) OX=100226 GN=SCO3477 PE=4 SV=1	9450.61	10055.8	8388.88	7934.06	8231.53	8511.03	13268.5	12798	10868.8	7677.55	8231.53	7758.89
Q7AKG9	SCO5216	sigR	ECF RNA polymerase sigma factor SigR (ECF sigma factor SigR) (Alternative RNA polymerase sigma factor SigR) (RNA polymerase sigma-R factor) (Sigma-R factor)	1.13667	4126.16	4690.08	17	14	123.333	0.102263	0.0787965	1.13667	0.366578	P332	M145	25218	ECF RNA polymerase sigma factor SigR OS=Streptomyces coelicolor (strain ATCC BAA-471 / A3(2) / M145) OX=100226 GN=sigR PE=1 SV=1	4465.29	3827.6	4085.59	4559.23	4434.4	5076.59	6269.19	4871.38	5293.38	4411.83	4434.4	4627.97
Q93J09	SCO7510	cypH	Peptidyl-prolyl cis-trans isomerase (PPIase) (EC 5.2.1.8)	1.1826	51270.6	60632.6	15	6	179.882	0.10245	0.0788496	1.1826	0.366128	P332	M145	17889	Peptidyl-prolyl cis-trans isomerase OS=Streptomyces coelicolor (strain ATCC BAA-471 / A3(2) / M145) OX=100226 GN=cypH PE=3 SV=1	55395	50820	47596.7	68629.9	57626.2	55641.8	77773.6	64678.5	61667.4	66411	57626.2	50724.6
Q9S2I2	SCO2021		DUF541 domain-containing protein	0.923174	3671.93	3389.83	10	5	72.254	0.102703	0.0789527	1.08322	0.365522	M145	P332	20833.5	DUF541 domain-containing protein OS=Streptomyces coelicolor (strain ATCC BAA-471 / A3(2) / M145) OX=100226 GN=SCO2021 PE=4 SV=1	3765.86	3565.78	3684.17	3482.98	3158.48	3528.05	5287.19	4538.16	4773.29	3370.37	3158.48	3216.27
Q9F2Q6	SCO3093		Hydrolase	1.30603	6458.36	8434.83	14	5	81.3854	0.103133	0.0791919	1.30603	0.364496	P332	M145	33415.7	Hydrolase OS=Streptomyces coelicolor (strain ATCC BAA-471 / A3(2) / M145) OX=100226 GN=SCO3093 PE=4 SV=1	5430.43	6835.39	7109.28	9159.63	6930	9214.85	7624.22	8699.39	9210.94	8863.49	6930	8400.52
Q9X8V0	SCO3914		Transcriptional regulator	1.22129	4579.57	5592.99	6	2	30.6987	0.103318	0.0792421	1.22129	0.364058	P332	M145	16698.9	Transcriptional regulator OS=Streptomyces coelicolor (strain ATCC BAA-471 / A3(2) / M145) OX=100226 GN=SCO3914 PE=4 SV=1	4032.25	5107.65	4598.8	4960.97	5578.04	6239.97	5661.21	6500.5	5958.31	4800.58	5578.04	5688.53
Q9S223	SCO1777		Trehalase (EC 3.2.1.28) (Alpha,alpha-trehalase) (Alpha,alpha-trehalose glucohydrolase)	0.887794	3246.51	2882.23	21	8	121.169	0.10344	0.0792442	1.12639	0.363769	M145	P332	68440.3	Glycoside hydrolase family 15 protein OS=Streptomyces coelicolor (strain ATCC BAA-471 / A3(2) / M145) OX=100226 GN=SCO1777 PE=4 SV=1	3367.82	3272.34	3099.38	2593.03	2982.36	3071.31	4728.35	4164.7	4015.63	2509.2	2982.36	2799.9
Q93IU1	SCO5114	bldKC	BldKC, putative ABC transport system integral membrane protein	2.08159	606.854	1263.22	8	1	55.6214	0.104823	0.0802111	2.08159	0.360522	P332	M145	35607.3	BldKC_ putative ABC transport system integral membrane protein OS=Streptomyces coelicolor (strain ATCC BAA-471 / A3(2) / M145) OX=100226 GN=bldKC PE=3 SV=1	637.838	291.577	891.148	1748.98	1112.64	928.034	895.512	371.09	1154.59	1692.44	1112.64	846.023
Q9WX08	SCO3326		Epimerase	1.38214	2984.33	4124.78	5	4	32.5648	0.105171	0.0802403	1.38214	0.359714	P332	M145	37515	Epimerase OS=Streptomyces coelicolor (strain ATCC BAA-471 / A3(2) / M145) OX=100226 GN=SCO3326 PE=4 SV=1	2721.58	3228.42	3003	3083.25	4432.82	4858.27	3821.05	4108.8	3890.76	2983.57	4432.82	4428.94
Q9AK85	SCO1377		Molibdenum binding protein	0.80861	485.124	392.276	3	2	19.6556	0.105243	0.0802403	1.23669	0.359547	M145	P332	13751.8	Molibdenum binding protein OS=Streptomyces coelicolor (strain ATCC BAA-471 / A3(2) / M145) OX=100226 GN=SCO1377 PE=4 SV=1	503.491	422.41	529.472	425.897	335.276	415.656	706.892	537.6	685.996	412.127	335.276	378.924
Q9K3C2	SCO5225	nrdM	Ribonucleoside-diphosphate reductase subunit beta (EC 1.17.4.1)	0.0990782	12788.3	1267.04	4	1	21.0227	0.105462	0.0802403	10.093	0.359041	M145	P332	39653	Ribonucleoside-diphosphate reductase subunit beta OS=Streptomyces coelicolor (strain ATCC BAA-471 / A3(2) / M145) OX=100226 GN=nrdM PE=3 SV=1	15113	16663.1	6588.93	6.32678	3162.4	632.404	21218.3	21207.1	8536.77	6.12222	3162.4	576.517
Q8CJM7	SCO6492		DUF5107 domain-containing protein	1.2448	13443.5	16734.5	34	15	186.212	0.105304	0.0802403	1.2448	0.359406	P332	M145	73790.8	DUF5107 domain-containing protein OS=Streptomyces coelicolor (strain ATCC BAA-471 / A3(2) / M145) OX=100226 GN=SCO6492 PE=4 SV=1	13345.7	13786.4	13198.3	14912.2	15088	20203.3	18737.1	17546	17100	14430	15088	18417.9
Q9X911	SCO3545		Transferase	1.25152	5482.32	6861.26	17	9	126.856	0.105465	0.0802403	1.25152	0.359033	P332	M145	53867.3	Transferase OS=Streptomyces coelicolor (strain ATCC BAA-471 / A3(2) / M145) OX=100226 GN=SCO3545 PE=4 SV=1	4647.99	6712.68	5086.29	6526.8	7054.87	7002.1	6525.7	8543.21	6589.92	6315.78	7054.87	6383.31
Q9S2V2	SCO2104	thiE	Thiamine-phosphate synthase (TP synthase) (TPS) (EC 2.5.1.3) (Thiamine-phosphate pyrophosphorylase) (TMP pyrophosphorylase) (TMP-PPase)	1.11331	3282.02	3653.91	5	1	35.4114	0.105689	0.0803186	1.11331	0.358517	P332	M145	23356.4	Thiamine-phosphate synthase OS=Streptomyces coelicolor (strain ATCC BAA-471 / A3(2) / M145) OX=100226 GN=thiE PE=3 SV=1	3596.27	3023.14	3226.64	3593.63	3760.48	3607.62	5049.1	3847.54	4180.51	3477.44	3760.48	3288.81
Q9L253	SCO2668		VWFA domain-containing protein	1.13993	8933.08	10183.1	21	13	140.979	0.105857	0.080354	1.13993	0.358132	P332	M145	46987.2	VWFA domain-containing protein OS=Streptomyces coelicolor (strain ATCC BAA-471 / A3(2) / M145) OX=100226 GN=SCO2668 PE=4 SV=1	9741.19	8074.18	8983.89	9520.58	10428.6	10600	13676.5	10276	11639.7	9212.77	10428.6	9663.28
Q9KXR0	SCO1490	nusB	Transcription antitermination protein NusB (Antitermination factor NusB)	0.921954	3547.62	3270.74	7	5	60.1981	0.105985	0.0803592	1.08465	0.357838	M145	P332	16222.5	Transcription antitermination protein NusB OS=Streptomyces coelicolor (strain ATCC BAA-471 / A3(2) / M145) OX=100226 GN=nusB PE=3 SV=1	3683.1	3321.58	3638.18	3347.06	3135.17	3330	5171.01	4227.37	4713.71	3238.85	3135.17	3035.72
Q9L0P9	SCO4242		Membrane protein	0.69195	634.811	439.257	4	2	21.0741	0.106288	0.0804971	1.44519	0.357144	M145	P332	48544.3	Membrane protein OS=Streptomyces coelicolor (strain ATCC BAA-471 / A3(2) / M145) OX=100226 GN=SCO4242 PE=4 SV=1	766.208	598.205	540.018	320.126	520.82	476.826	1075.74	761.335	699.66	309.776	520.82	434.688
Q9Z505	SCO1960		Hydrolase	1.61167	603.294	972.31	6	2	44.8813	0.107638	0.0814267	1.61167	0.354084	P332	M145	23394	Hydrolase OS=Streptomyces coelicolor (strain ATCC BAA-471 / A3(2) / M145) OX=100226 GN=SCO1960 PE=4 SV=1	593.935	564.066	651.881	1368.32	674.886	873.721	833.874	717.886	844.592	1324.08	674.886	796.509
Q9L0J0	SCO4675		Rpn family recombination-promoting nuclease/putative transposase	1.37546	12551.4	17264	12	6	68.5253	0.108155	0.0817249	1.37546	0.352925	P332	M145	33196.6	Rpn family recombination-promoting nuclease/putative transposase OS=Streptomyces coelicolor (strain ATCC BAA-471 / A3(2) / M145) OX=100226 GN=SCO4675 PE=4 SV=1	10839.9	13759.5	13054.9	13133.1	20059.2	18599.7	15219.1	17511.6	16914.3	12708.5	20059.2	16956
Q9KY21	SCO2369		Alkyl hydroperoxide reductase E (EC 1.11.1.29) (Mycoredoxin-dependent peroxiredoxin) (Peroxiredoxin AhpE) (Thioredoxin peroxidase)	1.11681	24035.7	26843.4	11	6	122.954	0.108826	0.0821384	1.11681	0.351433	P332	M145	16984.1	Thiol-specific antioxidant protein OS=Streptomyces coelicolor (strain ATCC BAA-471 / A3(2) / M145) OX=100226 GN=SCO2369 PE=4 SV=1	26313.2	22840.9	22952.9	27300.1	25371.8	27858.2	36943.3	29069.5	29738.3	26417.4	25371.8	25396.3
Q9S2R8	SCO2168		PspA/IM30 family protein	0.656216	8478.12	5563.48	18	15	138.611	0.10924	0.0823578	1.52389	0.350517	M145	P332	28434.6	PspA/IM30 family protein OS=Streptomyces coelicolor (strain ATCC BAA-471 / A3(2) / M145) OX=100226 GN=SCO2168 PE=3 SV=1	9249.91	7882.04	8302.42	3434.43	6252.35	7003.67	12986.7	10031.5	10756.8	3323.39	6252.35	6384.74
Q9S2E4	SCO0256		diacetyl reductase [(S)-acetoin forming] (EC 1.1.1.304)	1.19042	3379.96	4023.56	10	7	65.4419	0.109452	0.0824237	1.19042	0.350051	P332	M145	27774.6	diacetyl reductase [(S)-acetoin forming] OS=Streptomyces coelicolor (strain ATCC BAA-471 / A3(2) / M145) OX=100226 GN=SCO0256 PE=3 SV=1	3542.59	3185.31	3411.96	4656.33	3757.04	3657.32	4973.73	4053.94	4420.62	4505.78	3757.04	3334.12
Q9S2H1	SCO2910		O-phosphoserine sulfhydrylase (EC 2.5.1.113) (CysO-thiocarboxylate-dependent cysteine synthase) (Cysteine synthase B) (O-phosphoserine-specific cysteine synthase) ([CysO sulfur-carrier protein]-thiocarboxylate-dependent cysteine synthase)	1.46277	2192.71	3207.43	7	3	38.7099	0.109669	0.0824939	1.46277	0.349574	P332	M145	33866.4	Cysteine synthase OS=Streptomyces coelicolor (strain ATCC BAA-471 / A3(2) / M145) OX=100226 GN=SCO2910 PE=3 SV=1	1650.52	2873.01	2054.59	2588.31	3332.98	3700.99	2317.31	3656.48	2661.98	2504.63	3332.98	3373.93
Q9S2H0	SCO2911		MoaD/ThiS family protein	1.20919	6845.74	8277.82	5	3	42.9337	0.110495	0.083021	1.20919	0.347772	P332	M145	10077.4	MoaD/ThiS family protein OS=Streptomyces coelicolor (strain ATCC BAA-471 / A3(2) / M145) OX=100226 GN=SCO2911 PE=4 SV=1	7030.74	6514.04	6992.45	9165.95	6931.29	8736.22	9871.03	8290.41	9059.58	8869.6	6931.29	7964.19
Q06539	SCO4089	vdh	Valine dehydrogenase (ValDH) (EC 1.4.1.23)	1.09969	33787.4	37155.7	21	12	207.867	0.110681	0.083067	1.09969	0.347368	P332	M145	38309.4	Valine dehydrogenase OS=Streptomyces coelicolor (strain ATCC BAA-471 / A3(2) / M145) OX=100226 GN=vdh PE=1 SV=4	36453.7	33895.1	31013.4	37560.5	37399.1	36507.5	51180.3	43138.2	40181.7	36346.1	37399.1	33281.3
Q93S03	SCO6286		Regulatory protein	1.1955	1783.38	2132.02	7	5	48.924	0.110972	0.0831915	1.1955	0.346738	P332	M145	24083.1	Regulatory protein OS=Streptomyces coelicolor (strain ATCC BAA-471 / A3(2) / M145) OX=100226 GN=SCO6286 PE=4 SV=1	1821.89	1710.04	1818.2	1830.74	2134.97	2430.35	2557.9	2176.37	2355.7	1771.55	2134.97	2215.58
Q9X8L2	SCO3433		Clp R domain-containing protein	0.517437	4535.37	2346.77	13	8	87.3615	0.111292	0.0833366	1.9326	0.346051	M145	P332	27320.9	Clp R domain-containing protein OS=Streptomyces coelicolor (strain ATCC BAA-471 / A3(2) / M145) OX=100226 GN=SCO3433 PE=4 SV=1	3613.92	2794.96	7197.23	2290.63	2396.36	2353.32	5073.88	3557.14	9324.9	2216.57	2396.36	2145.35
Q9RDF3	SCO2538		Cytidine deaminase	0.906376	4841.45	4388.18	9	4	56.4498	0.112054	0.0838132	1.10329	0.344418	M145	P332	13110.7	Cytidine deaminase OS=Streptomyces coelicolor (strain ATCC BAA-471 / A3(2) / M145) OX=100226 GN=SCO2538 PE=4 SV=1	5222.39	4475.85	4826.11	4469.26	4451.88	4243.39	7332.14	5696.41	6252.82	4324.77	4451.88	3868.39
Q9RJ29	SCO1839		Transcriptional regulator	0.211184	1929.68	407.517	8	3	47.1316	0.113094	0.0844275	4.73521	0.342216	M145	P332	7669.78	Transcriptional regulator OS=Streptomyces coelicolor (strain ATCC BAA-471 / A3(2) / M145) OX=100226 GN=SCO1839 PE=4 SV=1	1649.94	2527.79	1611.32	1.66967	1186.32	34.5583	2316.48	3217.11	2087.66	1.61569	1186.32	31.5043
Q9RJK6	SCO0382		GDP-mannose 6-dehydrogenase (EC 1.1.1.132)	1.2232	5809.23	7105.88	16	9	126.825	0.11313	0.0844275	1.2232	0.342141	P332	M145	46786.6	GDP-mannose 6-dehydrogenase OS=Streptomyces coelicolor (strain ATCC BAA-471 / A3(2) / M145) OX=100226 GN=SCO0382 PE=3 SV=1	5664.07	6545.07	5218.56	6366.57	6803.69	8147.36	7952.25	8329.9	6761.29	6160.73	6803.69	7427.37
P46788	SCO4718	rplR	Large ribosomal subunit protein uL18 (50S ribosomal protein L18)	1.08007	2487	2686.13	11	5	67.2237	0.113281	0.0844452	1.08007	0.341823	P332	M145	13578.6	Large ribosomal subunit protein uL18 OS=Streptomyces coelicolor (strain ATCC BAA-471 / A3(2) / M145) OX=100226 GN=rplR PE=3 SV=3	2375.9	2542.68	2542.42	2641.39	2570.88	2846.11	3335.72	3236.06	3294.02	2555.99	2570.88	2594.59
O50499	SCO6005	ngcE	Diacetylchitobiose binding protein NgcE	0.825973	7202.15	5948.78	18	10	126.777	0.113858	0.0847808	1.21069	0.340614	M145	P332	50611.6	Diacetylchitobiose binding protein NgcE OS=Streptomyces coelicolor (strain ATCC BAA-471 / A3(2) / M145) OX=100226 GN=ngcE PE=1 SV=1	8150.29	6656.46	6799.69	5146.19	6331.77	6368.38	11442.9	8471.66	8809.84	4979.81	6331.77	5805.6
Q93JC1	SCO7475		3-ketosteroid-9-alpha-monooxygenase, ferredoxin reductase component (EC 1.14.15.30) (3-ketosteroid-9-alpha-hydroxylase, ferredoxin reductase component) (Androsta-1,4-diene-3,17-dione 9-alpha-hydroxylase) (Rieske-type oxygenase)	1.11507	5863.16	6537.81	12	5	77.109	0.114243	0.0847821	1.11507	0.339813	P332	M145	39640.8	Phenylacetic acid degradation NADH oxidoreductase PaaE OS=Streptomyces coelicolor (strain ATCC BAA-471 / A3(2) / M145) OX=100226 GN=SCO7475 PE=4 SV=1	5533.32	5894.99	6161.17	6302.69	6195.18	7115.57	7768.68	7502.54	7982.55	6098.92	6195.18	6486.76
Q9S2M1	SCO2123		Esterase/lipase	1.1599	5775.19	6698.62	15	5	95.4738	0.114191	0.0847821	1.1599	0.339922	P332	M145	28563.6	Esterase/lipase OS=Streptomyces coelicolor (strain ATCC BAA-471 / A3(2) / M145) OX=100226 GN=SCO2123 PE=4 SV=1	6571.36	5369.68	5384.54	6711.39	6291.72	7092.75	9226.06	6833.98	6976.33	6494.4	6291.72	6465.95
Q93RX9	SCO6293		Proline racemase	1.10556	46487.4	51394.5	17	11	134.322	0.11411	0.0847821	1.10556	0.340089	P332	M145	35869.7	Proline racemase OS=Streptomyces coelicolor (strain ATCC BAA-471 / A3(2) / M145) OX=100226 GN=SCO6293 PE=3 SV=1	51034.3	43721.8	44706.1	52392.7	49780.6	52010.4	71651.2	55644.6	57922.3	50698.8	49780.6	47414.2
Q8CJX6	SCO3122	glmU	Bifunctional protein GlmU [Includes: UDP-N-acetylglucosamine pyrophosphorylase (EC 2.7.7.23) (N-acetylglucosamine-1-phosphate uridyltransferase); Glucosamine-1-phosphate N-acetyltransferase (EC 2.3.1.157)]	1.0955	9060.02	9925.23	19	8	150.723	0.115386	0.0855349	1.0955	0.337455	P332	M145	49795.9	Bifunctional protein GlmU OS=Streptomyces coelicolor (strain ATCC BAA-471 / A3(2) / M145) OX=100226 GN=glmU PE=3 SV=1	9425.73	9425.51	8328.81	10297.8	9887.57	9590.35	13233.6	11995.8	10791	9964.83	9887.57	8742.84
Q9S227	SCO1773		Alanine dehydrogenase (EC 1.4.1.1)	0.864617	72808.1	62951.1	24	14	225.252	0.115641	0.0856285	1.15658	0.336933	M145	P332	39571.5	Alanine dehydrogenase OS=Streptomyces coelicolor (strain ATCC BAA-471 / A3(2) / M145) OX=100226 GN=SCO1773 PE=3 SV=1	75248.4	77996.8	65179.1	66388.6	65251.4	57213.3	105647	99266.4	84447.5	64242.2	65251.4	52157.3
Q9RDN0	SCO2407		Aldose 1-epimerase (EC 5.1.3.3)	0.46509	9819.57	4566.98	18	11	150.665	0.115869	0.0856517	2.15012	0.336468	M145	P332	39992.4	Aldose 1-epimerase OS=Streptomyces coelicolor (strain ATCC BAA-471 / A3(2) / M145) OX=100226 GN=SCO2407 PE=3 SV=1	8326.21	15980.2	5152.31	4713.24	4639.94	4347.77	11689.8	20338	6675.46	4560.86	4639.94	3963.55
Q9RDK7	SCO2579	nadD	Probable nicotinate-nucleotide adenylyltransferase (EC 2.7.7.18) (Deamido-NAD(+) diphosphorylase) (Deamido-NAD(+) pyrophosphorylase) (Nicotinate mononucleotide adenylyltransferase) (NaMN adenylyltransferase)	0.634625	1660.78	1053.97	5	1	31.5473	0.115931	0.0856517	1.57573	0.336343	M145	P332	20581.3	Probable nicotinate-nucleotide adenylyltransferase OS=Streptomyces coelicolor (strain ATCC BAA-471 / A3(2) / M145) OX=100226 GN=nadD PE=3 SV=2	2226.19	1367.62	1388.53	974.616	1387.55	799.759	3125.53	1740.57	1799.02	943.106	1387.55	729.083
Q9X882	SCO3290		CD-NTase-associated protein 12/Pycsar effector protein TIR domain-containing protein	1.49895	3900.31	5846.35	10	7	79.5422	0.116282	0.0857204	1.49895	0.335629	P332	M145	27152.4	CD-NTase-associated protein 12/Pycsar effector protein TIR domain-containing protein OS=Streptomyces coelicolor (strain ATCC BAA-471 / A3(2) / M145) OX=100226 GN=SCO3290 PE=4 SV=1	4639.62	4471.52	2589.78	4738.7	6586.84	6213.5	6513.95	5690.89	3355.38	4585.49	6586.84	5664.41
Q9AK96	SCO1366		Transcription regulator PadR N-terminal domain-containing protein	0.849183	5189.74	4407.04	13	7	111.139	0.116219	0.0857204	1.1776	0.335757	M145	P332	22810.4	Transcription regulator PadR N-terminal domain-containing protein OS=Streptomyces coelicolor (strain ATCC BAA-471 / A3(2) / M145) OX=100226 GN=SCO1366 PE=4 SV=1	5956.97	4888.89	4723.35	4706.75	4249.67	4264.69	8363.48	6222.08	6119.68	4554.58	4249.67	3887.81
Q9RJ72	SCO1629	cvnB9	Roadblock/LAMTOR2 domain-containing protein	0.813179	7233.84	5882.4	4	4	43.0747	0.11708	0.0862131	1.22974	0.334018	M145	P332	14423.7	Roadblock/LAMTOR2 domain-containing protein OS=Streptomyces coelicolor (strain ATCC BAA-471 / A3(2) / M145) OX=100226 GN=cvnB9 PE=4 SV=1	8472.41	6776.44	6452.66	5562.36	5503.43	6581.42	11895.1	8624.36	8360.22	5382.52	5503.43	5999.81
Q9RCY7	SCO0923		succinate dehydrogenase (EC 1.3.5.1)	0.850803	4217.59	3588.34	38	22	237.755	0.117654	0.08654	1.17536	0.332868	M145	P332	72019.7	Reductase flavoprotein subunit OS=Streptomyces coelicolor (strain ATCC BAA-471 / A3(2) / M145) OX=100226 GN=SCO0923 PE=4 SV=1	4480.37	4111.24	4061.14	3158.77	3481.57	4124.67	6290.36	5232.37	5261.71	3056.65	3481.57	3760.16
Q9S250	SCO1702		Transcriptional regulator	1.18562	5461.31	6475.01	2	1	15.0253	0.117871	0.0866032	1.18562	0.332437	P332	M145	22950.9	Transcriptional regulator OS=Streptomyces coelicolor (strain ATCC BAA-471 / A3(2) / M145) OX=100226 GN=SCO1702 PE=4 SV=1	4854.02	5807.59	5722.32	7305.1	6156.85	5963.1	6814.96	7391.31	7413.97	7068.91	6156.85	5436.14
Q9X912	SCO3546		Small secreted protein	0.652565	3052.42	1991.9	12	5	71.8514	0.118152	0.0866181	1.53242	0.331878	M145	P332	20366.7	Small secreted protein OS=Streptomyces coelicolor (strain ATCC BAA-471 / A3(2) / M145) OX=100226 GN=SCO3546 PE=4 SV=1	3493.76	2511.14	3152.37	1306.42	2705.72	1963.57	4905.17	3195.92	4084.29	1264.18	2705.72	1790.05
Q9K3J2	SCO4828	gbsA	Betaine aldehyde dehydrogenase	0.379634	1611.15	611.648	12	6	75.7386	0.118045	0.0866181	2.63411	0.33209	M145	P332	54296.3	Betaine aldehyde dehydrogenase OS=Streptomyces coelicolor (strain ATCC BAA-471 / A3(2) / M145) OX=100226 GN=gbsA PE=3 SV=1	1570.82	2502.59	760.042	286.684	771.321	776.939	2205.41	3185.04	984.728	277.415	771.321	708.28
Q9F325	SCO3793		Bacterial Pleckstrin homology domain-containing protein	0.909042	9431.1	8573.26	10	5	96.518	0.119537	0.0875373	1.10006	0.329149	M145	P332	13632.6	Bacterial Pleckstrin homology domain-containing protein OS=Streptomyces coelicolor (strain ATCC BAA-471 / A3(2) / M145) OX=100226 GN=SCO3793 PE=4 SV=1	9307.44	9236.56	9749.3	8727.8	7833.01	9158.98	13067.5	11755.3	12631.4	8445.62	7833.01	8349.59
Q9RKW9	SCO1410		GntR-family transcriptional regulator	0.509857	2970.08	1514.31	13	6	91.2349	0.119742	0.0875904	1.96134	0.328751	M145	P332	25817.2	GntR-family transcriptional regulator OS=Streptomyces coelicolor (strain ATCC BAA-471 / A3(2) / M145) OX=100226 GN=SCO1410 PE=4 SV=1	2718.68	4552.91	1638.63	1430.6	1675.59	1436.76	3816.98	5794.48	2123.05	1384.34	1675.59	1309.79
Q9K458	SCO7227		Secreted protein	0.0792255	232.891	18.4509	3	1	21.8045	0.12001	0.0876887	12.6222	0.328228	M145	P332	37260.4	Secreted protein OS=Streptomyces coelicolor (strain ATCC BAA-471 / A3(2) / M145) OX=100226 GN=SCO7227 PE=3 SV=1	263.357	413.812	21.5027	2.16723	25.9564	27.229	369.748	526.658	27.8594	2.09716	25.9564	24.8227
P0A4D3	SCO5593	rimM	Ribosome maturation factor RimM	0.610423	342.099	208.825	5	1	27.0975	0.12014	0.0876887	1.63821	0.327976	M145	P332	20251.4	Ribosome maturation factor RimM OS=Streptomyces coelicolor (strain ATCC BAA-471 / A3(2) / M145) OX=100226 GN=rimM PE=3 SV=1	300.369	362.638	363.289	257.418	256.739	112.317	421.712	461.529	470.686	249.095	256.739	102.392
Q9XAG1	SCO5312		Pyridoxamine 5'-phosphate oxidase N-terminal domain-containing protein	0.320631	1878.5	602.304	4	2	27.7865	0.120283	0.087697	3.11885	0.327698	M145	P332	15586.6	Pyridoxamine 5'-phosphate oxidase putative domain-containing protein OS=Streptomyces coelicolor (strain ATCC BAA-471 / A3(2) / M145) OX=100226 GN=SCO5312 PE=4 SV=1	2265.3	1748.57	1621.62	82.9919	899.188	824.733	3180.44	2225.4	2101.01	80.3087	899.188	751.85
Q9S225	SCO1775		Nudix hydrolase domain-containing protein	1.19486	7860.41	9392.12	14	8	115.606	0.120616	0.0878434	1.19486	0.327053	P332	M145	23197.2	Nudix hydrolase domain-containing protein OS=Streptomyces coelicolor (strain ATCC BAA-471 / A3(2) / M145) OX=100226 GN=SCO1775 PE=4 SV=1	9178.49	7392.05	7010.7	9724.39	8599.42	9852.56	12886.4	9407.85	9083.23	9409.99	8599.42	8981.88
P27903	SCO3878	dnaN	Beta sliding clamp (Beta clamp) (Sliding clamp) (Beta-clamp processivity factor) (DNA polymerase III beta sliding clamp subunit) (DNA polymerase III subunit beta)	0.775823	25781.9	20002.2	18	12	210.096	0.12082	0.0878956	1.28895	0.32666	M145	P332	39956.4	Beta sliding clamp OS=Streptomyces coelicolor (strain ATCC BAA-471 / A3(2) / M145) OX=100226 GN=dnaN PE=3 SV=1	27307.9	25496.8	24540.9	18972	25170.3	15864.2	38339.7	32449.7	31795.8	18358.7	25170.3	14462.3
Q9X9X8	SCO1894		Hypothetical alanine-rich protein	1.21651	4749.87	5778.27	12	6	71.5732	0.121825	0.0884326	1.21651	0.324736	P332	M145	40182.1	Hypothetical alanine-rich protein OS=Streptomyces coelicolor (strain ATCC BAA-471 / A3(2) / M145) OX=100226 GN=SCO1894 PE=4 SV=1	4661.28	4809.96	4778.37	5656.44	4888.6	6789.76	6544.35	6121.62	6190.97	5473.56	4888.6	6189.74
Q7AKF3	SCO5999	sacA	Aconitate hydratase (Aconitase) (EC 4.2.1.3)	0.77301	87792.8	67864.7	71	45	700.61	0.1218	0.0884326	1.29364	0.324784	M145	P332	97380.6	Aconitate hydratase OS=Streptomyces coelicolor (strain ATCC BAA-471 / A3(2) / M145) OX=100226 GN=sacA PE=3 SV=1	101695	82846.2	78837.1	56920.4	82573.8	64100	142778	105438	102143	55080.1	82573.8	58435.4
Q9S1R9	SCO0222		Acetyltransferase	0.647283	41.0869	26.5948	10	2	61.4553	0.122805	0.0890469	1.54492	0.32288	M145	P332	20028.5	Acetyltransferase OS=Streptomyces coelicolor (strain ATCC BAA-471 / A3(2) / M145) OX=100226 GN=SCO0222 PE=4 SV=1	42.0941	36.7735	44.3929	19.2395	40.9556	19.5893	59.0994	46.8016	57.5165	18.6175	40.9556	17.8581
Q9S2L0	SCO1993		Methyltransferase domain-containing protein	1.16945	4052.58	4739.27	14	4	117.428	0.123314	0.0893179	1.16945	0.321925	P332	M145	24847.1	Methyltransferase type 11 domain-containing protein OS=Streptomyces coelicolor (strain ATCC BAA-471 / A3(2) / M145) OX=100226 GN=SCO1993 PE=4 SV=1	4737.03	3799.41	3621.29	4858.92	4630	4728.88	6650.7	4835.51	4691.83	4701.83	4630	4310.98
Q9RKD6	SCO3151		TatD family hydrolase	0.651553	3747.61	2441.76	12	5	76.2195	0.123801	0.0895733	1.53479	0.321015	M145	P332	31381.2	TatD family hydrolase OS=Streptomyces coelicolor (strain ATCC BAA-471 / A3(2) / M145) OX=100226 GN=SCO3151 PE=4 SV=1	4228.9	4579.92	2434	2265.05	2535.85	2524.39	5937.29	5828.86	3153.54	2191.81	2535.85	2301.31
Q9F3K8	SCO5257	metZ	Methyltransferase	1.10521	9151.29	10114.1	11	5	98.0475	0.124542	0.0899135	1.10521	0.31964	P332	M145	29542.1	Methyltransferase OS=Streptomyces coelicolor (strain ATCC BAA-471 / A3(2) / M145) OX=100226 GN=metZ PE=4 SV=1	9794.56	9262.21	8397.1	10609.9	10051.3	9680.95	13751.4	11788	10879.5	10266.9	10051.3	8825.43
Q9X7U1	SCO7258		CMP/dCMP-type deaminase domain-containing protein	2.18713e-06	457.219	0.001	2	1	11.8627	0.124451	0.0899135	Infinity	0.319809	M145	P332	17345.7	CMP/dCMP-type deaminase domain-containing protein OS=Streptomyces coelicolor (strain ATCC BAA-471 / A3(2) / M145) OX=100226 GN=SCO7258 PE=4 SV=1	1204.72	166.94	0	0	0	0	1691.4	212.464	0	0	0	0
O69879	SCO5591	rpsP	Small ribosomal subunit protein bS16 (30S ribosomal protein S16)	0.522315	7579.24	3958.75	13	7	158.983	0.125393	0.0904296	1.91455	0.318075	M145	P332	15196.4	Small ribosomal subunit protein bS16 OS=Streptomyces coelicolor (strain ATCC BAA-471 / A3(2) / M145) OX=100226 GN=rpsP PE=3 SV=1	4908.06	9016.87	8812.79	3000.12	6551.06	2325.08	6890.82	11475.8	11418.1	2903.12	6551.06	2119.61
Q9L2E1	SCO2478		Reductase	1.40999	24766.6	34920.7	5	1	33.8298	0.126554	0.0911421	1.40999	0.315962	P332	M145	21061.8	Reductase OS=Streptomyces coelicolor (strain ATCC BAA-471 / A3(2) / M145) OX=100226 GN=SCO2478 PE=4 SV=1	18489.9	30129.1	25680.7	36042.7	40842.9	27876.5	25959.5	38345.2	33272.5	34877.4	40842.9	25413
Q9RL59	SCO0427		Hydrolase	0.880915	1591.94	1402.36	3	1	14.7212	0.126655	0.0911421	1.13518	0.315779	M145	P332	29316.8	Hydrolase OS=Streptomyces coelicolor (strain ATCC BAA-471 / A3(2) / M145) OX=100226 GN=SCO0427 PE=4 SV=1	1703.36	1593.53	1478.92	1459.29	1487.68	1260.12	2391.48	2028.08	1916.12	1412.11	1487.68	1148.76
Q9X8L7	SCO3353		Uncharacterized protein	0.829597	1626.3	1349.17	5	2	32.5468	0.12759	0.0914797	1.2054	0.3141	M145	P332	13315.8	Uncharacterized protein OS=Streptomyces coelicolor (strain ATCC BAA-471 / A3(2) / M145) OX=100226 GN=SCO3353 PE=4 SV=1	1638.95	1725.6	1514.35	1276.27	1602.33	1168.92	2301.06	2196.16	1962.02	1235	1602.33	1065.62
Q9X8R2	SCO3645	kynU	Kynureninase (EC 3.7.1.3) (L-kynurenine hydrolase)	1.30894	12443.1	16287.2	15	7	86.521	0.127612	0.0914797	1.30894	0.31406	P332	M145	43385.1	Kynureninase OS=Streptomyces coelicolor (strain ATCC BAA-471 / A3(2) / M145) OX=100226 GN=kynU PE=3 SV=1	13469.2	9294.21	14565.8	14852.1	16150.5	17859.1	18910.5	11828.7	18871.7	14371.9	16150.5	16280.9
Q9L077	SCO2776	accD1	Acetyl/propionyl CoA carboxylase, beta subunit	1.14806	18749.4	21525.4	24	18	221.53	0.127264	0.0914797	1.14806	0.314683	P332	M145	57413.3	Acetyl/propionyl CoA carboxylase_ beta subunit OS=Streptomyces coelicolor (strain ATCC BAA-471 / A3(2) / M145) OX=100226 GN=accD1 PE=4 SV=1	21434	17068.9	17745.3	21429.8	20688	22458.5	30092.9	21723.5	22991.2	20737	20688	20473.8
Q93J66	SCO0977		N-acetyltransferase domain-containing protein	1.15355	7294.43	8414.47	11	8	82.846	0.127675	0.0914797	1.15355	0.313947	P332	M145	12529.3	N-acetyltransferase domain-containing protein OS=Streptomyces coelicolor (strain ATCC BAA-471 / A3(2) / M145) OX=100226 GN=SCO0977 PE=4 SV=1	7663.85	6725.57	7493.86	7935.59	7834.82	9473.02	10759.9	8559.62	9709.22	7679.03	7834.82	8635.87
Q9AKA1	SCO1361		Pyridoxamine 5'-phosphate oxidase family protein	1.14187	2133.87	2436.61	6	4	34.5765	0.127816	0.0914815	1.14187	0.313697	P332	M145	24387.5	Pyridoxamine 5'-phosphate oxidase family protein OS=Streptomyces coelicolor (strain ATCC BAA-471 / A3(2) / M145) OX=100226 GN=SCO1361 PE=4 SV=1	2302.11	2046.58	2052.92	2205.43	2423.67	2680.73	3232.11	2604.68	2659.82	2134.12	2423.67	2443.83
Q9KYM5	SCO7360		YrdC-like domain-containing protein	0.496717	4884.96	2426.44	3	2	23.1165	0.128141	0.0916159	2.01322	0.313117	M145	P332	21970.8	YrdC-like domain-containing protein OS=Streptomyces coelicolor (strain ATCC BAA-471 / A3(2) / M145) OX=100226 GN=SCO7360 PE=4 SV=1	4675.38	6331.71	3647.78	985.778	3268.55	3024.99	6564.15	8058.35	4726.15	953.907	3268.55	2757.67
P16247	SCO2052	hisB	Imidazoleglycerol-phosphate dehydratase (IGPD) (EC 4.2.1.19)	1.66834e-05	59.9396	0.001	2	1	10.7774	0.128749	0.0917736	Infinity	0.31204	M145	P332	21589.5	Imidazoleglycerol-phosphate dehydratase OS=Streptomyces coelicolor (strain ATCC BAA-471 / A3(2) / M145) OX=100226 GN=hisB PE=3 SV=1	26.8252	0	152.994	0	0	0	37.6621	0	198.222	0	0	0
Q9X8D4	SCO3261		ATP-binding protein	0.761656	2475.55	1885.52	4	2	20.9378	0.128625	0.0917736	1.31293	0.312259	M145	P332	47548	ATP-binding protein OS=Streptomyces coelicolor (strain ATCC BAA-471 / A3(2) / M145) OX=100226 GN=SCO3261 PE=4 SV=1	2481	1932.03	3013.61	1745.92	2001.78	1908.84	3483.28	2458.89	3904.51	1689.47	2001.78	1740.16
Q93J02	SCO7518		TetR-family transcriptional regulatory protein	0.272419	711.779	193.902	6	2	33.6298	0.128776	0.0917736	3.67082	0.311992	M145	P332	20876.6	TetR-family transcriptional regulatory protein OS=Streptomyces coelicolor (strain ATCC BAA-471 / A3(2) / M145) OX=100226 GN=SCO7518 PE=1 SV=1	350.251	1483.43	301.656	238.996	230.327	112.384	491.746	1887.96	390.832	231.269	230.327	102.452
Q9RKG1	SCO3476		Short-chain dehydrogenase	1.19564	11646.3	13924.8	16	8	117.746	0.129308	0.0920537	1.19564	0.311056	P332	M145	26201.9	Short-chain dehydrogenase OS=Streptomyces coelicolor (strain ATCC BAA-471 / A3(2) / M145) OX=100226 GN=SCO3476 PE=4 SV=1	11676.2	12555.8	10706.9	12153.1	13651.9	15969.3	16393.2	15979.7	13872.1	11760.2	13651.9	14558.1
Q93IU5	SCO5110		Lipoprotein	0.297318	2161.82	642.747	8	4	51.6264	0.130132	0.092541	3.3634	0.309616	M145	P332	81264.1	Lipoprotein OS=Streptomyces coelicolor (strain ATCC BAA-471 / A3(2) / M145) OX=100226 GN=SCO5110 PE=4 SV=1	1545.52	4137.28	802.65	341.775	579.743	1006.72	2169.89	5265.51	1039.93	330.725	579.743	917.758
Q9FC84	SCO7102		Uncharacterized protein	1.16992	1774.78	2076.35	7	2	36.1303	0.13037	0.0926114	1.16992	0.309202	P332	M145	19207.3	Uncharacterized protein OS=Streptomyces coelicolor (strain ATCC BAA-471 / A3(2) / M145) OX=100226 GN=SCO7102 PE=4 SV=1	1524.54	1878.1	1921.7	2112.29	1914.62	2202.13	2140.43	2390.26	2489.8	2044	1914.62	2007.53
Q9K3Z3	SCO1340		DinB family protein	0.877954	7564.36	6641.16	7	4	56.0571	0.130553	0.0926418	1.13901	0.308886	M145	P332	19374.5	DinB family protein OS=Streptomyces coelicolor (strain ATCC BAA-471 / A3(2) / M145) OX=100226 GN=SCO1340 PE=4 SV=1	8443.74	6829.21	7420.13	6932.79	6649.69	6340.99	11854.9	8691.52	9613.69	6708.65	6649.69	5780.63
Q9RKY0	SCO1421	rbpA	RNA polymerase-binding protein RbpA	0.062346	6264.9	390.592	5	1	31.2582	0.131081	0.0928182	16.0395	0.307974	M145	P332	14123.1	RNA polymerase-binding protein RbpA OS=Streptomyces coelicolor (strain ATCC BAA-471 / A3(2) / M145) OX=100226 GN=rbpA PE=1 SV=1	8023.43	10302.4	468.929	500.585	13.5394	657.65	11264.7	13111.8	607.555	484.401	13.5394	599.532
Q9AD84	SCO4913		Aldehyde dehydrogenase	1.0912	4749.22	5182.36	17	10	116.416	0.131044	0.0928182	1.0912	0.308038	P332	M145	51327.3	Aldehyde dehydrogenase OS=Streptomyces coelicolor (strain ATCC BAA-471 / A3(2) / M145) OX=100226 GN=SCO4913 PE=4 SV=1	4902.69	4545.19	4799.79	5356.84	4781.86	5408.37	6883.28	5784.65	6218.73	5183.64	4781.86	4930.42
Q9L1T5	SCO2960		Integral membrane protein	1.30522	3646.3	4759.22	9	4	59.8303	0.131509	0.0930225	1.30522	0.307237	P332	M145	33929.6	Integral membrane protein OS=Streptomyces coelicolor (strain ATCC BAA-471 / A3(2) / M145) OX=100226 GN=SCO2960 PE=4 SV=1	2724.29	4314.26	3900.35	5238.93	4666.49	4372.25	3824.85	5490.74	5053.38	5069.55	4666.49	3985.87
Q9S2G1	SCO2920		Secreted protease	1.09098	10246.8	11179.1	31	14	236.753	0.132054	0.0932948	1.09098	0.306305	P332	M145	85759	Secreted protease OS=Streptomyces coelicolor (strain ATCC BAA-471 / A3(2) / M145) OX=100226 GN=SCO2920 PE=4 SV=1	10490.6	10718.6	9531.22	11419	10543.7	11574.5	14728.6	13641.5	12348.9	11049.9	10543.7	10551.6
Q9X9V6	SCO1916	dapD	2,3,4,5-tetrahydropyridine-2,6-dicarboxylate N-succinyltransferase (EC 2.3.1.117) (Tetrahydrodipicolinate N-succinyltransferase) (THDP succinyltransferase) (THP succinyltransferase) (Tetrahydropicolinate succinylase)	1.06807	10070.5	10755.9	10	5	77.1771	0.132175	0.0932948	1.06807	0.3061	P332	M145	33932.3	2_3_4_5-tetrahydropyridine-2_6-dicarboxylate N-succinyltransferase OS=Streptomyces coelicolor (strain ATCC BAA-471 / A3(2) / M145) OX=100226 GN=dapD PE=3 SV=1	10449.6	9940.06	9821.77	10509	10376.1	11382.7	14671	12650.7	12725.3	10169.2	10376.1	10376.8
Q7AKP1	SCO2231	malE	Maltose-binding protein	0.834487	17829.7	14878.6	28	15	233.906	0.132923	0.0937229	1.19834	0.304832	M145	P332	44624	Maltose-binding protein OS=Streptomyces coelicolor (strain ATCC BAA-471 / A3(2) / M145) OX=100226 GN=malE PE=3 SV=1	20667.5	16107.5	16714.1	13793.7	14369.8	16472.4	29016.8	20500	21655.1	13347.8	14369.8	15016.7
P40135	SCO4928	cya	Adenylate cyclase (EC 4.6.1.1) (ATP pyrophosphate-lyase) (Adenylyl cyclase)	1.2891	2674.14	3447.24	9	5	43.8661	0.134078	0.0942373	1.2891	0.302891	P332	M145	40903.2	Adenylate cyclase OS=Streptomyces coelicolor (strain ATCC BAA-471 / A3(2) / M145) OX=100226 GN=cya PE=3 SV=1	2049.61	3165.29	2807.51	3753.27	3514.62	3073.83	2877.62	4028.45	3637.47	3631.92	3514.62	2802.19
Q9L292	SCO1517		Secreted protein	0.205643	2169.65	446.173	8	3	86.2452	0.134038	0.0942373	4.86279	0.302958	M145	P332	17769.7	Secreted protein OS=Streptomyces coelicolor (strain ATCC BAA-471 / A3(2) / M145) OX=100226 GN=SCO1517 PE=3 SV=1	4139.52	1921.27	448.145	384.661	368.814	585.043	5811.81	2445.2	580.628	372.224	368.814	533.342
Q9ZBY1	SCO3951		Luciferase-like domain-containing protein	1.0893	7257.95	7906.08	28	12	182.734	0.134074	0.0942373	1.0893	0.302897	P332	M145	35291.8	Luciferase-like domain-containing protein OS=Streptomyces coelicolor (strain ATCC BAA-471 / A3(2) / M145) OX=100226 GN=SCO3951 PE=4 SV=1	7514.74	7223.67	7035.45	7442.72	7742.01	8533.52	10550.6	9193.55	9115.3	7202.09	7742.01	7779.4
Q9Z4X0	SCO3211	trpC2	Indole-3-glycerol phosphate synthase 2 (IGPS 2) (EC 4.1.1.48)	1.27816	3266.61	4175.24	6	2	28.8717	0.134452	0.0943008	1.27816	0.302268	P332	M145	26815.8	Indole-3-glycerol phosphate synthase 2 OS=Streptomyces coelicolor (strain ATCC BAA-471 / A3(2) / M145) OX=100226 GN=trpC2 PE=3 SV=1	2985.18	3661.54	3153.11	3738.75	3645.76	5141.21	4191.14	4660.03	4085.25	3617.87	3645.76	4686.88
Q9XAD4	SCO1922		ABC transporter ATP-binding subunit	1.0837	23786.6	25777.5	18	9	164.458	0.134359	0.0943008	1.0837	0.302422	P332	M145	27651.3	ABC transporter ATP-binding subunit OS=Streptomyces coelicolor (strain ATCC BAA-471 / A3(2) / M145) OX=100226 GN=SCO1922 PE=3 SV=1	25005.4	23779.6	22574.7	27063.2	25949	24320.4	35107.1	30264.2	29248.2	26188.2	25949	22171.1
Q8CJM2	SCO6627	pglX	Adenine-specific methyltransferase PglX (EC 2.1.1.72) (Bacteriophage (PhiC31) resistance gene PglX) (Putative type II restriction enzyme and methyltransferase RM.ScoA3ORF6627P) (RM.ScoA3ORF6627P)	1.26175	11190.3	14119.3	56	16	350.909	0.135139	0.0946809	1.26175	0.30113	P332	M145	136254	Adenine-specific methyltransferase PglX OS=Streptomyces coelicolor (strain ATCC BAA-471 / A3(2) / M145) OX=100226 GN=pglX PE=1 SV=1	9036.74	13529.5	11004.7	14497.8	15268.2	12592	12687.4	17219	14258	14029.1	15268.2	11479.2
Q7AKH6	SCO5081	actVA6	ABM domain-containing protein	4.49492e-07	2224.73	0.001	5	1	38.1805	0.135279	0.0946809	Infinity	0.300898	M145	P332	12099.7	ABM domain-containing protein OS=Streptomyces coelicolor (strain ATCC BAA-471 / A3(2) / M145) OX=100226 GN=actVA6 PE=4 SV=1	208.268	6465.93	0	0	0	0	292.405	8229.18	0	0	0	0
P66470	SCO3908	rpsR1	Small ribosomal subunit protein bS18A (30S ribosomal protein S18 1)	0.854024	13741	11735.2	6	4	56.9541	0.135786	0.0949353	1.17093	0.300065	M145	P332	8989.62	Small ribosomal subunit protein bS18A OS=Streptomyces coelicolor (strain ATCC BAA-471 / A3(2) / M145) OX=100226 GN=rpsR1 PE=3 SV=1	16016	12636.4	12570.7	11390.1	11870.3	11945.1	22486.2	16082.3	16286.8	11021.8	11870.3	10889.5
Q9ADE3	SCO5064		Bifunctional protein	0.831645	3158.8	2627	12	4	67.092	0.136002	0.0949867	1.20244	0.29971	M145	P332	86476.5	Bifunctional protein OS=Streptomyces coelicolor (strain ATCC BAA-471 / A3(2) / M145) OX=100226 GN=SCO5064 PE=4 SV=1	3694.26	2893.51	2888.63	2558.15	2429.61	2893.24	5186.67	3682.57	3742.57	2475.44	2429.61	2637.56
Q9RKX0	SCO1411		Transmembrane transport protein	7700.87	0.001	7.70087	1	1	5.8641	0.136854	0.0953684	Infinity	0.298322	P332	M145	46050.3	Transmembrane transport protein OS=Streptomyces coelicolor (strain ATCC BAA-471 / A3(2) / M145) OX=100226 GN=SCO1411 PE=4 SV=1	0	0	0	0	18.3939	4.70868	0	0	0	0	18.3939	4.29257
Q9ZBU8	SCO6140		Two-component system response regulator	1.16202	1762.93	2048.56	6	3	43.5029	0.13698	0.0953684	1.16202	0.298119	P332	M145	23595.5	Two-component system response regulator OS=Streptomyces coelicolor (strain ATCC BAA-471 / A3(2) / M145) OX=100226 GN=SCO6140 PE=4 SV=1	1513.41	1924.43	1850.94	1902.83	2146.72	2096.13	2124.8	2449.21	2398.12	1841.31	2146.72	1910.89
Q9KZL8	SCO3026		Bifunctional glucose-6-phosphate/mannose-6-phosphate isomerase C-terminal domain-containing protein	0.828087	9161.06	7586.15	16	7	102.477	0.136837	0.0953684	1.2076	0.298351	M145	P332	38230.5	Bifunctional glucose-6-phosphate/mannose-6-phosphate isomerase C-terminal domain-containing protein OS=Streptomyces coelicolor (strain ATCC BAA-471 / A3(2) / M145) OX=100226 GN=SCO3026 PE=3 SV=1	10287.4	8670.5	8525.23	7146.97	8882.56	6728.93	14443.4	11034.9	11045.5	6915.9	8882.56	6134.29
Q9EX43	SCO0995		Methyltransferase	1.07983	12815.4	13838.4	16	7	154.774	0.137267	0.0953686	1.07983	0.297654	P332	M145	27744.6	Methyltransferase OS=Streptomyces coelicolor (strain ATCC BAA-471 / A3(2) / M145) OX=100226 GN=SCO0995 PE=4 SV=1	13831.2	12439.7	12175.3	14230.1	13758.6	13526.5	19418.8	15831.9	15774.6	13770.1	13758.6	12331.1
Q9K3Q9	SCO1089		Uncharacterized protein	1.12298	13931.4	15644.7	33	17	269.314	0.137263	0.0953686	1.12298	0.29766	P332	M145	52909.1	Uncharacterized protein OS=Streptomyces coelicolor (strain ATCC BAA-471 / A3(2) / M145) OX=100226 GN=SCO1089 PE=4 SV=1	14481.6	13063.3	14249.4	15780.7	14168.8	16984.5	20332	16625.6	18461.8	15270.5	14168.8	15483.5
O86566	SCO5471	gcvH	Glycine cleavage system H protein	0.562452	293.472	165.064	3	1	36.122	0.137695	0.095566	1.77793	0.296964	M145	P332	13264.5	Glycine cleavage system H protein OS=Streptomyces coelicolor (strain ATCC BAA-471 / A3(2) / M145) OX=100226 GN=gcvH PE=3 SV=1	435.981	246.303	198.132	177.902	204.666	112.623	612.11	313.469	256.704	172.15	204.666	102.67
Q9KXM1	SCO4336		MarR-family protein	0.782102	2547.08	1992.07	6	1	44.7694	0.137857	0.0955784	1.27861	0.296704	M145	P332	16119.6	MarR-family protein OS=Streptomyces coelicolor (strain ATCC BAA-471 / A3(2) / M145) OX=100226 GN=SCO4336 PE=4 SV=1	2170.75	2700.96	2769.52	2463.21	1747.72	1765.29	3047.69	3437.51	3588.26	2383.58	1747.72	1609.29
Q9L0A8	SCO2438		Secreted protein	1.099	2789.22	3065.36	17	6	106.718	0.138316	0.0957967	1.099	0.295968	P332	M145	48954.2	Secreted protein OS=Streptomyces coelicolor (strain ATCC BAA-471 / A3(2) / M145) OX=100226 GN=SCO2438 PE=4 SV=1	3005.55	2754.83	2607.3	2951.13	2990.37	3254.57	4219.73	3506.06	3378.08	2855.72	2990.37	2966.96
P18249	SCO3202	hrdD	RNA polymerase principal sigma factor HrdD	1.26313	2370.1	2993.73	3	2	13.9458	0.138655	0.0958454	1.26313	0.295426	P332	M145	37154.9	RNA polymerase principal sigma factor HrdD OS=Streptomyces coelicolor (strain ATCC BAA-471 / A3(2) / M145) OX=100226 GN=hrdD PE=3 SV=2	2010.85	2725.37	2374.08	3555.61	2746.27	2679.31	2823.19	3468.57	3075.91	3440.65	2746.27	2442.54
Q9L2G0	SCO2523		CobQ/CobB/MinD/ParA nucleotide binding domain-containing protein	1.16051	11700.3	13578.3	14	4	97.7577	0.138675	0.0958454	1.16051	0.295395	P332	M145	33633.8	CobQ/CobB/MinD/ParA nucleotide binding domain-containing protein OS=Streptomyces coelicolor (strain ATCC BAA-471 / A3(2) / M145) OX=100226 GN=SCO2523 PE=4 SV=1	10771	11123.4	13206.3	12868.8	12862.6	15003.6	15122.4	14156.7	17110.4	12452.7	12862.6	13677.7
Q9S2Q3	SCO2183	aceE1	Pyruvate dehydrogenase E1 component (EC 1.2.4.1)	1.1741	36852.4	43268.4	61	36	597.631	0.139182	0.0960957	1.1741	0.29459	P332	M145	98800.3	Pyruvate dehydrogenase E1 component OS=Streptomyces coelicolor (strain ATCC BAA-471 / A3(2) / M145) OX=100226 GN=aceE1 PE=4 SV=1	41600.9	37234	31722.3	43202.1	40116.6	46486.3	58406.9	47387.6	41100.2	41805.3	40116.6	42378.3
Q9KY23	SCO2367		TerD domain-containing protein	0.878514	20233.4	17775.3	18	11	183.5	0.139481	0.0962023	1.13829	0.294117	M145	P332	20413.7	TerD domain-containing protein OS=Streptomyces coelicolor (strain ATCC BAA-471 / A3(2) / M145) OX=100226 GN=SCO2367 PE=4 SV=1	19608.3	22853	18238.8	18285.5	17606	17434.4	27529.6	29085	23630.6	17694.3	17606	15893.7
Q9RDQ7	SCO2377		Aldo/keto reductase	1.09293	20365.7	22258.3	19	8	128.951	0.140558	0.0965444	1.09293	0.292423	P332	M145	36536.3	Aldo/keto reductase OS=Streptomyces coelicolor (strain ATCC BAA-471 / A3(2) / M145) OX=100226 GN=SCO2377 PE=4 SV=1	19980	20255.9	20861.2	20753.1	21796.1	24225.6	28051.6	25779.6	27028.2	20082.1	21796.1	22084.8
O86836	SCO5739	dapB	4-hydroxy-tetrahydrodipicolinate reductase (HTPA reductase) (EC 1.17.1.8)	1.1323	5784.92	6550.28	6	4	36.9889	0.14042	0.0965444	1.1323	0.292639	P332	M145	26081.8	4-hydroxy-tetrahydrodipicolinate reductase OS=Streptomyces coelicolor (strain ATCC BAA-471 / A3(2) / M145) OX=100226 GN=dapB PE=3 SV=1	5029.91	6277.6	6047.26	6681.7	6608.58	6360.55	7061.9	7989.49	7834.96	6465.68	6608.58	5798.46
Q9KXS1	SCO1478	rpoZ	DNA-directed RNA polymerase subunit omega (RNAP omega subunit) (EC 2.7.7.6) (RNA polymerase omega subunit) (Transcriptase subunit omega)	0.838139	8432.39	7067.51	4	4	44.1029	0.140195	0.0965444	1.19312	0.292992	M145	P332	9709.01	DNA-directed RNA polymerase subunit omega OS=Streptomyces coelicolor (strain ATCC BAA-471 / A3(2) / M145) OX=100226 GN=rpoZ PE=1 SV=1	9888.2	7806.71	7602.24	7044.2	6574.44	7583.88	13882.8	9935.59	9849.64	6816.46	6574.44	6913.68
P41109	SCO4651		Putative lipoprotein SCO4651	0.720601	737.168	531.204	10	4	58.7084	0.140532	0.0965444	1.38773	0.292464	M145	P332	30048.4	Putative lipoprotein SCO4651 OS=Streptomyces coelicolor (strain ATCC BAA-471 / A3(2) / M145) OX=100226 GN=SCO4651 PE=3 SV=1	578.139	963.722	669.644	476.144	608.817	508.651	811.696	1226.53	867.607	460.75	608.817	463.701
Q9Z560	SCO5519		proline dehydrogenase (EC 1.5.5.2)	1.13338	5200.24	5893.86	19	8	125.731	0.14075	0.0965765	1.13338	0.292123	P332	M145	34488.6	proline dehydrogenase OS=Streptomyces coelicolor (strain ATCC BAA-471 / A3(2) / M145) OX=100226 GN=SCO5519 PE=4 SV=1	5363.14	5168.94	5068.64	6071.52	5185.12	6424.94	7529.75	6578.5	6567.05	5875.22	5185.12	5857.16
Q93J44	SCO3059	purE	N5-carboxyaminoimidazole ribonucleotide mutase (N5-CAIR mutase) (EC 5.4.99.18) (5-(carboxyamino)imidazole ribonucleotide mutase)	0.80535	11896.7	9581.02	14	8	143.788	0.140922	0.0965944	1.2417	0.291856	M145	P332	18685.6	N5-carboxyaminoimidazole ribonucleotide mutase OS=Streptomyces coelicolor (strain ATCC BAA-471 / A3(2) / M145) OX=100226 GN=purE PE=3 SV=1	12613.5	11395.7	11680.9	9054.74	11868	7820.35	17709.2	14503.3	15134.1	8761.99	11868	7129.26
Q9L0D1	SCO4711	rpsQ	Small ribosomal subunit protein uS17 (30S ribosomal protein S17)	0.423752	6469.96	2741.66	7	4	48.2791	0.143291	0.0978142	2.35987	0.28821	M145	P332	10720.4	Small ribosomal subunit protein uS17 OS=Streptomyces coelicolor (strain ATCC BAA-471 / A3(2) / M145) OX=100226 GN=rpsQ PE=3 SV=1	6441.02	7587.85	5381.01	597.852	3583.76	4043.37	9043.07	9657.04	6971.76	578.522	3583.76	3686.05
Q9L1G6	SCO2611	mreB	Cell shape-determining protein MreB	0.884554	5161.02	4565.2	17	10	135.711	0.143242	0.0978142	1.13051	0.288284	M145	P332	36536.2	Cell shape-determining protein MreB OS=Streptomyces coelicolor (strain ATCC BAA-471 / A3(2) / M145) OX=100226 GN=mreB PE=3 SV=1	5157.7	4964.93	5360.42	4982.03	3999.64	4713.93	7241.32	6318.86	6945.08	4820.95	3999.64	4297.35
Q9L0X3	SCO3731	scoF1	Cold-shock protein	0.638603	15607.7	9967.11	7	4	79.9378	0.143219	0.0978142	1.56592	0.288319	M145	P332	7189.95	Cold-shock protein OS=Streptomyces coelicolor (strain ATCC BAA-471 / A3(2) / M145) OX=100226 GN=scoF1 PE=4 SV=1	16894.3	14644.7	15284.1	5983.58	15948.2	7969.54	23719.3	18638.3	19802.4	5790.13	15948.2	7265.26
Q9RKV8	SCO6218		Phosphatase	1.18608	3474.67	4121.25	6	5	45.1869	0.143012	0.0978142	1.18608	0.288634	P332	M145	21907.7	Phosphatase OS=Streptomyces coelicolor (strain ATCC BAA-471 / A3(2) / M145) OX=100226 GN=SCO6218 PE=4 SV=1	2975.79	3601.19	3847.04	4330.12	4361.4	3672.24	4177.96	4583.22	4984.31	4190.12	4361.4	3347.71
Q9FBL3	SCO5145		DUF3117 domain-containing protein	1.06221	33566.6	35654.6	8	5	86.807	0.14394	0.0981569	1.06221	0.287225	P332	M145	7516.68	DUF3117 domain-containing protein OS=Streptomyces coelicolor (strain ATCC BAA-471 / A3(2) / M145) OX=100226 GN=SCO5145 PE=4 SV=1	33954.4	33233.3	33511.9	37892	35049.7	34022	47671.4	42296	43418.8	36666.9	35049.7	31015.5
O86573	SCO5478		Oligopeptide transport system integral membrane protein	1.09582	9177.22	10056.6	14	5	91.5394	0.144535	0.098461	1.09582	0.286329	P332	M145	35827.9	Oligopeptide transport system integral membrane protein OS=Streptomyces coelicolor (strain ATCC BAA-471 / A3(2) / M145) OX=100226 GN=SCO5478 PE=3 SV=1	9091.58	9166.78	9273.31	10234.8	9142.45	10792.6	12764.4	11666.5	12014.7	9903.85	9142.45	9838.88
Q93JC6	SCO7470	paaI	Phenylacetic acid degradation protein PaaI	0.684201	2534.84	1734.34	4	1	34.6359	0.144925	0.0986255	1.46156	0.285744	M145	P332	18209.2	Phenylacetic acid degradation protein PaaI OS=Streptomyces coelicolor (strain ATCC BAA-471 / A3(2) / M145) OX=100226 GN=paaI PE=4 SV=1	1854.54	2685.33	3064.66	2245.05	1591.65	1366.33	2603.74	3417.61	3970.64	2172.47	1591.65	1245.58
Q9RD74	SCO0803		RNA polymerase sigma factor	1.23134	2163.71	2664.27	13	7	96.0077	0.145138	0.0986699	1.23134	0.285424	P332	M145	35203	RNA polymerase sigma factor OS=Streptomyces coelicolor (strain ATCC BAA-471 / A3(2) / M145) OX=100226 GN=SCO0803 PE=3 SV=1	1938.53	2517.3	2035.31	2243.85	2893.6	2855.34	2721.66	3203.76	2636.99	2171.31	2893.6	2603.01
O69849	SCO6019		Uncharacterized protein	1.08181	3391.15	3668.6	16	8	115.016	0.146053	0.0991904	1.08181	0.284063	P332	M145	39303.2	Uncharacterized protein OS=Streptomyces coelicolor (strain ATCC BAA-471 / A3(2) / M145) OX=100226 GN=SCO6019 PE=4 SV=1	3605.07	3196.45	3371.94	3759.71	3474.57	3771.51	5061.45	4068.12	4368.76	3638.16	3474.57	3438.22
Q9XAI3	SCO3619		Nucleoid-associated protein SCO3619	1.14275	16035.5	18324.6	8	7	56.8456	0.146236	0.0992129	1.14275	0.283793	P332	M145	11729.2	Nucleoid-associated protein SCO3619 OS=Streptomyces coelicolor (strain ATCC BAA-471 / A3(2) / M145) OX=100226 GN=SCO3619 PE=3 SV=1	17744.6	16240.2	14121.7	17125.1	18428	19420.7	24913.1	20668.9	18296.3	16571.4	18428	17704.5
Q9X853	SCO3392	nuoD1	NADH-quinone oxidoreductase subunit D 1 (EC 7.1.1.-) (NADH dehydrogenase I subunit D 1) (NDH-1 subunit D 1)	1.11924	1006.66	1126.69	10	2	60.8413	0.146534	0.099314	1.11924	0.283352	P332	M145	42128.5	NADH-quinone oxidoreductase subunit D 1 OS=Streptomyces coelicolor (strain ATCC BAA-471 / A3(2) / M145) OX=100226 GN=nuoD1 PE=3 SV=1	929.701	995.883	1094.4	1049.22	1119.55	1211.31	1305.28	1267.46	1417.93	1015.3	1119.55	1104.26
Q9KZC3	SCO6966		Lipase	0.796612	2861.55	2279.54	7	3	51.7969	0.147719	0.0999129	1.25532	0.281616	M145	P332	28922.8	Lipase OS=Streptomyces coelicolor (strain ATCC BAA-471 / A3(2) / M145) OX=100226 GN=SCO6966 PE=4 SV=1	3378.48	2343.73	2862.42	2404.27	2003.62	2430.74	4743.33	2982.86	3708.62	2326.53	2003.62	2215.93
Q7AKF2	SCO6071	cprB	A-factor receptor homolog	0.798378	843.24	673.223	9	1	49.2868	0.147692	0.0999129	1.25254	0.281655	M145	P332	23684.3	A-factor receptor homolog OS=Streptomyces coelicolor (strain ATCC BAA-471 / A3(2) / M145) OX=100226 GN=cprB PE=1 SV=1	857.004	826.804	845.911	652.813	840.768	526.089	1203.22	1052.27	1095.98	631.707	840.768	479.598
Q9RJ64	SCO1637		WYL domain-containing protein	1.12087	3203.34	3590.51	17	8	98.6919	0.148213	0.100145	1.12087	0.280899	P332	M145	35265.2	WYL domain-containing protein OS=Streptomyces coelicolor (strain ATCC BAA-471 / A3(2) / M145) OX=100226 GN=SCO1637 PE=4 SV=1	3072.44	3366.18	3171.39	3398.95	3367.15	4005.44	4313.65	4284.13	4108.92	3289.06	3367.15	3651.47
Q9F3N2	SCO7655		Oxidoreductase	0.777651	6562.32	5103.2	11	3	89.0637	0.148674	0.100194	1.28592	0.280231	M145	P332	34298	Oxidoreductase OS=Streptomyces coelicolor (strain ATCC BAA-471 / A3(2) / M145) OX=100226 GN=SCO7655 PE=4 SV=1	5590.05	8046.31	6050.59	5920.8	4485.39	4903.41	7848.33	10240.5	7839.29	5729.37	4485.39	4470.09
O86521	SCO5539	cvnB2	Roadblock/LAMTOR2 domain-containing protein	1.16849	1216.83	1421.86	5	3	45.0874	0.148894	0.100194	1.16849	0.279914	P332	M145	14662.7	Roadblock/LAMTOR2 domain-containing protein OS=Streptomyces coelicolor (strain ATCC BAA-471 / A3(2) / M145) OX=100226 GN=cvnB2 PE=4 SV=1	1195.97	1180.07	1274.46	1515.31	1547.19	1203.07	1679.13	1501.87	1651.22	1466.32	1547.19	1096.75
Q8CJU2	SCO4260		Pvc16 N-terminal domain-containing protein	0.00995938	377.831	3.76296	2	1	11.2433	0.148902	0.100194	100.408	0.279902	M145	P332	24679.2	Pvc16 N-terminal domain-containing protein OS=Streptomyces coelicolor (strain ATCC BAA-471 / A3(2) / M145) OX=100226 GN=SCO4260 PE=4 SV=1	31.3212	1096.34	5.8342	4.88604	4.44266	1.96019	43.9744	1395.31	7.55892	4.72807	4.44266	1.78697
Q9RL15	SCO0302		TetR-family transcriptional regulator	1.12253	1789.47	2008.73	7	3	39.6791	0.148797	0.100194	1.12253	0.280054	P332	M145	20976.7	TetR-family transcriptional regulator OS=Streptomyces coelicolor (strain ATCC BAA-471 / A3(2) / M145) OX=100226 GN=SCO0302 PE=4 SV=1	1666.15	1929.62	1772.63	2132.43	2072.1	1821.66	2339.25	2455.83	2296.66	2063.48	2072.1	1660.68
Q8CJQ8	SCO5706	infB	Translation initiation factor IF-2	1.14047	17411.5	19857.4	46	28	425.641	0.149039	0.100194	1.14047	0.279705	P332	M145	105658	Translation initiation factor IF-2 OS=Streptomyces coelicolor (strain ATCC BAA-471 / A3(2) / M145) OX=100226 GN=infB PE=3 SV=1	18839.7	16419	16976	21745.6	17715.4	20111.3	26450.5	20896.4	21994.5	21042.5	17715.4	18334
Q9KXV8	SCO4283		Sugar kinase	1.10983	2491.47	2765.11	5	3	37.3338	0.149685	0.100348	1.10983	0.278777	P332	M145	31501.8	Sugar kinase OS=Streptomyces coelicolor (strain ATCC BAA-471 / A3(2) / M145) OX=100226 GN=SCO4283 PE=3 SV=1	2305	2673.9	2495.5	2881.66	2865.32	2548.36	3236.18	3403.07	3233.22	2788.49	2865.32	2323.16
Q9L0D5	SCO4707	rplV	Large ribosomal subunit protein uL22 (50S ribosomal protein L22)	0.120006	5605.42	672.685	6	4	61.7268	0.149631	0.100348	8.33291	0.278855	M145	P332	12795.6	Large ribosomal subunit protein uL22 OS=Streptomyces coelicolor (strain ATCC BAA-471 / A3(2) / M145) OX=100226 GN=rplV PE=3 SV=2	3892.08	12284.3	639.857	401.131	812.795	804.13	5464.4	15634.2	829.013	388.162	812.795	733.068
O69901	SCO5613		Uncharacterized protein	1.10844	1266.3	1403.62	9	4	52.3246	0.149722	0.100348	1.10844	0.278725	P332	M145	21012.8	Uncharacterized protein OS=Streptomyces coelicolor (strain ATCC BAA-471 / A3(2) / M145) OX=100226 GN=SCO5613 PE=4 SV=1	1382.54	1156.31	1260.05	1446.96	1325.2	1438.7	1941.07	1471.64	1632.55	1400.18	1325.2	1311.56
Q9KZR9	SCO2882	cvnD12	Conserved ATP/GTP-binding protein	1.13537	2467.39	2801.41	10	6	68.426	0.149996	0.100431	1.13537	0.278333	P332	M145	19408.1	Conserved ATP/GTP-binding protein OS=Streptomyces coelicolor (strain ATCC BAA-471 / A3(2) / M145) OX=100226 GN=cvnD12 PE=3 SV=1	2767.12	2485.98	2149.06	2827.9	2732.54	2843.79	3884.98	3163.91	2784.37	2736.47	2732.54	2592.48
Q9K3R7	SCO3147		ABC transporter ATP-binding subunit	1.25087	7496.8	9377.54	33	14	236.91	0.15048	0.100499	1.25087	0.277645	P332	M145	66959.2	ABC transporter ATP-binding subunit OS=Streptomyces coelicolor (strain ATCC BAA-471 / A3(2) / M145) OX=100226 GN=SCO3147 PE=4 SV=1	7366.6	7917.56	7206.24	8656.59	7896.34	11579.7	10342.6	10076.7	9336.58	8376.72	7896.34	10556.4
Q9K4D4	SCO5372	atpG	ATP synthase gamma chain (ATP synthase F1 sector gamma subunit) (F-ATPase gamma subunit)	1.06925	21800.7	23310.4	19	14	210.929	0.150486	0.100499	1.06925	0.277637	P332	M145	32989.2	ATP synthase gamma chain OS=Streptomyces coelicolor (strain ATCC BAA-471 / A3(2) / M145) OX=100226 GN=atpG PE=3 SV=1	23185	21353.6	20863.6	23087.5	24235.5	22608.1	32551.3	27176.7	27031.3	22341.1	24235.5	20610.2
Q9F315	SCO2619	clpP1	ATP-dependent Clp protease proteolytic subunit 1 (EC 3.4.21.92) (Endopeptidase Clp 1)	1.13895	65120.5	74168.9	10	7	113.582	0.150553	0.100499	1.13895	0.277542	P332	M145	23229.5	ATP-dependent Clp protease proteolytic subunit 1 OS=Streptomyces coelicolor (strain ATCC BAA-471 / A3(2) / M145) OX=100226 GN=clpP1 PE=2 SV=1	69810.9	64929.4	60621.1	77818.8	65617.8	79070	98013.2	82635.6	78542.1	75302.8	65617.8	72082.5
Q9RKF9	SCO3478		Dehydrogenase	0.728215	11358.4	8271.36	24	18	178.525	0.151561	0.100803	1.37322	0.276118	M145	P332	36529.6	Dehydrogenase OS=Streptomyces coelicolor (strain ATCC BAA-471 / A3(2) / M145) OX=100226 GN=SCO3478 PE=3 SV=1	12776.2	11251	10048	5586.45	9611.66	9615.96	17937.5	14319.1	13018.4	5405.83	9611.66	8766.19
Q9L260	SCO2661		Sugar hydrolase	1.25156	2999.77	3754.39	15	6	95.7433	0.15158	0.100803	1.25156	0.276092	P332	M145	45017.4	Sugar hydrolase OS=Streptomyces coelicolor (strain ATCC BAA-471 / A3(2) / M145) OX=100226 GN=SCO2661 PE=3 SV=1	3390.67	2603.8	3004.84	3727.13	3131.13	4404.91	4760.44	3313.86	3893.14	3606.63	3131.13	4015.64
Q9X807	SCO2149	qcrA	Cytochrome bc1 complex Rieske iron-sulfur subunit (Cytochrome bc1 reductase complex subunit QcrA) (Rieske iron-sulfur protein) (Ubiquinol--cytochrome c reductase iron-sulfur subunit)	0.898688	22542.2	20258.4	17	13	121.685	0.151615	0.100803	1.11273	0.276042	M145	P332	38574.1	Cytochrome bc1 complex Rieske iron-sulfur subunit OS=Streptomyces coelicolor (strain ATCC BAA-471 / A3(2) / M145) OX=100226 GN=qcrA PE=3 SV=1	24189.3	22487.6	20949.7	18621.1	21644.1	20510	33961.3	28620	27142.9	18019.1	21644.1	18697.5
Q9K417	SCO1082		Electron transfer flavoprotein subunit beta (Electron transfer flavoprotein small subunit)	1.06209	9150.84	9718.98	12	6	110.01	0.15156	0.100803	1.06209	0.27612	P332	M145	27749.9	Electron transfer flavoprotein_ beta subunit OS=Streptomyces coelicolor (strain ATCC BAA-471 / A3(2) / M145) OX=100226 GN=SCO1082 PE=4 SV=1	9068.83	9333.76	9049.92	10350	9380.23	9426.74	12732.5	11879.1	11725.3	10015.3	9380.23	8593.69
O86696	SCO6650		6-carboxy-5,6,7,8-tetrahydropterin synthase (EC 4.1.2.50) (Queuosine biosynthesis protein QueD)	1.53759	444.856	684.006	6	2	31.1645	0.152213	0.100898	1.53759	0.275205	P332	M145	14401.2	6-carboxy-5_6_7_8-tetrahydropterin synthase OS=Streptomyces coelicolor (strain ATCC BAA-471 / A3(2) / M145) OX=100226 GN=SCO6650 PE=1 SV=1	256.517	580.675	497.376	759.737	739.839	552.441	360.145	739.024	644.411	735.174	739.839	503.621
Q8CK03	SCO2206	arsC	SCO2206 protein ( arsCprotein, SC3H12.14 protein, SC10B7.01 protein )	1.06732	4787.73	5110.02	10	5	78.5086	0.152029	0.100898	1.06732	0.275463	P332	M145	14983.9	SCO2206 protein ( arsCprotein_ SC3H12.14 protein_ SC10B7.01 protein ) OS=Streptomyces coelicolor (strain ATCC BAA-471 / A3(2) / M145) OX=100226 GN=arsC PE=3 SV=1	5006.67	4543.63	4812.9	4905.53	5094.72	5329.82	7029.27	5782.67	6235.7	4746.93	5094.72	4858.82
Q8CK08	SCO2068		Secreted alkaline phosphatase	1.11499	3492.98	3894.64	17	6	106.772	0.152133	0.100898	1.11499	0.275317	P332	M145	59524.5	Secreted alkaline phosphatase OS=Streptomyces coelicolor (strain ATCC BAA-471 / A3(2) / M145) OX=100226 GN=SCO2068 PE=4 SV=1	3787.68	3176.95	3514.31	3818.84	3696.01	4169.08	5317.84	4043.3	4553.22	3695.37	3696.01	3800.66
Q9RJJ0	SCO0398		Glycosyl transferase	1.18162	8894.12	10509.5	15	5	93.6628	0.153088	0.100966	1.18162	0.273988	P332	M145	35515	Glycosyl transferase OS=Streptomyces coelicolor (strain ATCC BAA-471 / A3(2) / M145) OX=100226 GN=SCO0398 PE=4 SV=1	10360.5	8353.1	7968.83	10223	9693.99	11611.5	14545.9	10631	10324.6	9892.48	9693.99	10585.4
Q9F3K3	SCO5262		Dehydrogenase	0.901586	17660.2	15922.2	15	5	111.846	0.153228	0.100966	1.10916	0.273794	M145	P332	33994.9	Dehydrogenase OS=Streptomyces coelicolor (strain ATCC BAA-471 / A3(2) / M145) OX=100226 GN=SCO5262 PE=4 SV=1	19225.8	15833.1	17921.7	15786.7	15872.8	16107.1	26992.7	20150.7	23219.7	15276.3	15872.8	14683.7
Q9ZBZ1	SCO3939		VWFA domain-containing protein	0.841827	1146.66	965.289	4	1	18.9022	0.152658	0.100966	1.18789	0.274585	M145	P332	50976	VWFA domain-containing protein OS=Streptomyces coelicolor (strain ATCC BAA-471 / A3(2) / M145) OX=100226 GN=SCO3939 PE=4 SV=1	1004.82	1079.73	1355.43	955.183	931.433	1009.25	1410.75	1374.17	1756.12	924.301	931.433	920.063
Q9FBS4	SCO7168		GntR-family transcriptional regulator	0.685511	1544.09	1058.49	10	2	61.2024	0.153193	0.100966	1.45877	0.273842	M145	P332	24126.2	GntR-family transcriptional regulator OS=Streptomyces coelicolor (strain ATCC BAA-471 / A3(2) / M145) OX=100226 GN=SCO7168 PE=4 SV=1	1368.7	2145.49	1118.09	1037.97	1078.04	1059.47	1921.63	2730.56	1448.62	1004.41	1078.04	965.844
Q93IZ3	SCO5077	actVA2	Pyridoxamine 5'-phosphate oxidase N-terminal domain-containing protein	1.04685	64607.7	67634.4	11	9	122.276	0.152939	0.100966	1.04685	0.274195	P332	M145	14422.2	Pyridoxamine 5'-phosphate oxidase putative domain-containing protein OS=Streptomyces coelicolor (strain ATCC BAA-471 / A3(2) / M145) OX=100226 GN=actVA2 PE=4 SV=1	62823.1	65605.2	65395	65373.3	67115.6	70414.3	88202.4	83495.6	84727.3	63259.7	67115.6	64191.7
Q9KXK6	SCO2314		Integral membrane protein	0.0375949	1995.36	75.0154	1	1	6.289	0.15275	0.100966	26.5994	0.274457	M145	P332	29123.2	Integral membrane protein OS=Streptomyces coelicolor (strain ATCC BAA-471 / A3(2) / M145) OX=100226 GN=SCO2314 PE=4 SV=1	5631.99	176.187	177.907	35.5416	114.841	74.6637	7907.21	224.233	230.5	34.3925	114.841	68.0655
Q9WX12	SCO3322		Membrane protein	1.15854	7076.06	8197.9	12	7	95.1964	0.153727	0.101094	1.15854	0.273106	P332	M145	32035.3	Membrane protein OS=Streptomyces coelicolor (strain ATCC BAA-471 / A3(2) / M145) OX=100226 GN=SCO3322 PE=3 SV=1	5982.51	8007.2	7238.47	8354.15	8355.77	7883.78	8399.34	10190.7	9378.32	8084.05	8355.77	7187.08
P72396	SCO2232	malR	HTH-type transcriptional regulator MalR (Maltose operon transcriptional repressor)	0.776768	1674.45	1300.66	2	1	11.006	0.153597	0.101094	1.28739	0.273284	M145	P332	36350.8	HTH-type transcriptional regulator MalR OS=Streptomyces coelicolor (strain ATCC BAA-471 / A3(2) / M145) OX=100226 GN=malR PE=4 SV=2	1593.67	1476.75	1952.93	1313.99	1562.75	1025.24	2237.49	1879.46	2530.26	1271.51	1562.75	934.643
Q9F3J8	SCO5267		Uncharacterized protein	0.92842	6732.18	6250.29	7	2	62.7762	0.154386	0.101427	1.0771	0.272201	M145	P332	7422.1	Uncharacterized protein OS=Streptomyces coelicolor (strain ATCC BAA-471 / A3(2) / M145) OX=100226 GN=SCO5267 PE=4 SV=1	6952.94	7037.89	6205.7	6118.65	6289.95	6342.25	9761.8	8957.11	8040.24	5920.83	6289.95	5781.78
Q9S2V3	SCO2103	metF	Methylenetetrahydrofolate reductase (EC 1.5.1.54)	1.20286	16679.3	20062.9	16	7	119.41	0.154771	0.10158	1.20286	0.271675	P332	M145	33295.9	Methylenetetrahydrofolate reductase OS=Streptomyces coelicolor (strain ATCC BAA-471 / A3(2) / M145) OX=100226 GN=metF PE=3 SV=1	13485	19361.4	17191.5	20917.7	20453.8	18817.3	18932.7	24641.2	22273.7	20241.5	20453.8	17154.4
Q9EX46	SCO0992		Cysteine synthase	1.19283	4972.12	5930.89	13	5	102.398	0.156388	0.10254	1.19283	0.269486	P332	M145	37709.1	Cysteine synthase OS=Streptomyces coelicolor (strain ATCC BAA-471 / A3(2) / M145) OX=100226 GN=SCO0992 PE=4 SV=1	5917.74	4897.85	4100.78	6025.97	5718.24	6048.45	8308.4	6233.48	5313.07	5831.15	5718.24	5513.94
Q9ADH1	SCO6092		DUF1697 domain-containing protein	1.2101	1594.18	1929.12	9	2	50.3433	0.157708	0.103303	1.2101	0.267723	P332	M145	19697.5	DUF1697 domain-containing protein OS=Streptomyces coelicolor (strain ATCC BAA-471 / A3(2) / M145) OX=100226 GN=SCO6092 PE=4 SV=1	1366.75	1588.96	1826.84	1900.03	1701	2186.33	1918.89	2022.26	2366.89	1838.6	1701	1993.12
Q9KZ69	SCO3079		Thiolase	1.10296	7570.14	8349.6	39	18	307.141	0.158502	0.103721	1.10296	0.266673	P332	M145	42623.7	Thiolase OS=Streptomyces coelicolor (strain ATCC BAA-471 / A3(2) / M145) OX=100226 GN=SCO3079 PE=3 SV=1	8151.82	7639.74	6918.87	8499.82	7838.84	8710.14	11445	9723.08	8964.25	8225.01	7838.84	7940.41
O68816	SCO2036	trpA	Tryptophan synthase alpha chain (EC 4.2.1.20)	1.25999	12841.5	16180.3	12	3	79.431	0.158768	0.103792	1.25999	0.266323	P332	M145	27709.5	Tryptophan synthase alpha chain OS=Streptomyces coelicolor (strain ATCC BAA-471 / A3(2) / M145) OX=100226 GN=trpA PE=3 SV=1	12662.5	12482	13380.2	14610	13624.5	20306.2	17777.9	15885.8	17335.7	14137.7	13624.5	18511.7
Q9S2K5	SCO1998	rpsA	Small ribosomal subunit protein bS1 (30S ribosomal protein S1)	1.14288	50923.7	58199.6	38	20	402.646	0.158993	0.103838	1.14288	0.266028	P332	M145	55034.4	30S ribosomal protein S1 OS=Streptomyces coelicolor (strain ATCC BAA-471 / A3(2) / M145) OX=100226 GN=rpsA PE=4 SV=1	58438.6	48284.4	46048	55253.7	57569.1	61775.9	82046.7	61451.5	59660.9	53467.3	57569.1	56316.7
Q9AJZ8	SCO7730		N-acetyltransferase domain-containing protein	0.869176	2990.42	2599.2	9	3	63.0464	0.1603	0.104588	1.15051	0.264323	M145	P332	12306.9	N-acetyltransferase domain-containing protein OS=Streptomyces coelicolor (strain ATCC BAA-471 / A3(2) / M145) OX=100226 GN=SCO7730 PE=4 SV=1	3351.04	2758.65	2861.57	2353.74	2597.11	2846.76	4704.8	3510.93	3707.51	2277.64	2597.11	2595.18
O86841	SCO5744	dapA2	4-hydroxy-tetrahydrodipicolinate synthase 2 (HTPA synthase 2) (EC 4.3.3.7)	1.11932	14071.8	15750.8	12	7	97.5324	0.160658	0.104719	1.11932	0.26386	P332	M145	31174.8	4-hydroxy-tetrahydrodipicolinate synthase 2 OS=Streptomyces coelicolor (strain ATCC BAA-471 / A3(2) / M145) OX=100226 GN=dapA2 PE=3 SV=1	15659.4	13331.6	13224.3	15318.3	15001.5	16932.5	21985.6	16967.1	17133.7	14823.1	15001.5	15436.2
Q9FBK0	SCO5158		Suppressor of fused-like domain-containing protein	1.21943	2270.48	2768.69	6	3	34.7375	0.160836	0.104732	1.21943	0.26363	P332	M145	20909	Suppressor of fused-like domain-containing protein OS=Streptomyces coelicolor (strain ATCC BAA-471 / A3(2) / M145) OX=100226 GN=SCO5158 PE=4 SV=1	1887.51	2401.13	2522.81	2399.11	2803.67	3103.3	2650.03	3055.92	3268.61	2321.54	2803.67	2829.06
Q9K4F4	SCO4186		Uncharacterized N-acetyltransferase SCO4186 (EC 2.3.1.-)	1.32819	1573.4	2089.79	19	6	116.306	0.161101	0.104802	1.32819	0.263288	P332	M145	46404.4	Uncharacterized N-acetyltransferase SCO4186 OS=Streptomyces coelicolor (strain ATCC BAA-471 / A3(2) / M145) OX=100226 GN=SCO4186 PE=3 SV=1	1385.24	2018.34	1316.64	1992.08	2512.14	1765.13	1944.85	2568.74	1705.87	1927.68	2512.14	1609.14
Q9XA19	SCO3845		Serine/threonine protein phosphatase PstP (EC 3.1.3.16) (Mycobacterial Ser/Thr phosphatase) (PP2C-family Ser/Thr phosphatase)	1.08676	6496.56	7060.18	13	9	72.6629	0.161268	0.104808	1.08676	0.263074	P332	M145	54317.4	PPM-type phosphatase domain-containing protein OS=Streptomyces coelicolor (strain ATCC BAA-471 / A3(2) / M145) OX=100226 GN=SCO3845 PE=4 SV=1	6224.16	7003.31	6262.21	6938.6	6762.78	7479.16	8738.61	8913.1	8113.46	6714.26	6762.78	6818.22
Q9XAR9	SCO4577		DNA helicase RecQ (EC 5.6.2.4)	0.855863	1120.22	958.753	6	1	26.9907	0.161529	0.104875	1.16841	0.262738	M145	P332	72898.6	DNA helicase OS=Streptomyces coelicolor (strain ATCC BAA-471 / A3(2) / M145) OX=100226 GN=SCO4577 PE=3 SV=1	1298.92	999.392	1062.34	914.834	1032.74	928.689	1823.65	1271.92	1376.4	885.256	1032.74	846.62
Q9WX06	SCO3328		Helix-turn-helix domain-containing protein	0.54902	19457.4	10682.5	9	5	113.293	0.163588	0.105718	1.82143	0.260122	M145	P332	7798.02	Helix-turn-helix domain-containing protein OS=Streptomyces coelicolor (strain ATCC BAA-471 / A3(2) / M145) OX=100226 GN=SCO3328 PE=4 SV=1	21087.8	17106.4	20177.9	3903.51	20062.9	8081.1	29606.9	21771.3	26143	3777.31	20062.9	7366.96
Q9RJ21	SCO1847	cobD	Cobalamin biosynthesis protein CobD	0.575134	3123.79	1796.6	9	2	43.8065	0.163329	0.105718	1.73873	0.260448	M145	P332	33154.8	Cobalamin biosynthesis protein CobD OS=Streptomyces coelicolor (strain ATCC BAA-471 / A3(2) / M145) OX=100226 GN=cobD PE=3 SV=1	3117.28	2952.54	3301.56	782.558	3441.96	1165.27	4376.6	3757.69	4277.58	757.257	3441.96	1062.3
Q9AK84	SCO1378	gcvP	Glycine dehydrogenase (decarboxylating) (EC 1.4.4.2) (Glycine cleavage system P-protein) (Glycine decarboxylase) (Glycine dehydrogenase (aminomethyl-transferring))	0.845789	25786.7	21810.1	44	26	400.11	0.163623	0.105718	1.18233	0.260078	M145	P332	102809	Glycine dehydrogenase (decarboxylating) OS=Streptomyces coelicolor (strain ATCC BAA-471 / A3(2) / M145) OX=100226 GN=gcvP PE=3 SV=1	29629.7	24946.3	22784	23485.9	19380.3	22564.1	41599.6	31749.1	29519.5	22726.5	19380.3	20570.1
Q9XAQ1	SCO4559		Electron transfer oxidoreductase	1.15031	10306.4	11855.6	20	9	143.112	0.162991	0.105718	1.15031	0.260876	P332	M145	46983.8	Electron transfer oxidoreductase OS=Streptomyces coelicolor (strain ATCC BAA-471 / A3(2) / M145) OX=100226 GN=SCO4559 PE=4 SV=1	11472.4	10177	9269.94	11222.6	11157.8	13186.4	16107	12952.2	12010.3	10859.8	11157.8	12021.1
O86699	SCO6517		UvrABC system protein A (Excinuclease ABC subunit A)	0.903815	4564.03	4125.04	34	11	243.08	0.163575	0.105718	1.10642	0.260138	M145	P332	84972.6	UvrA-like protein OS=Streptomyces coelicolor (strain ATCC BAA-471 / A3(2) / M145) OX=100226 GN=SCO6517 PE=4 SV=1	5057.56	4279.92	4354.62	4278.95	3946.83	4149.34	7100.72	5447.05	5641.95	4140.61	3946.83	3782.66
Q9KZC1	SCO6968		Probable long-chain-fatty-acid-CoA ligase	1.09274	6797.18	7427.57	19	6	120.222	0.164303	0.106054	1.09274	0.259224	P332	M145	54371.1	Probable long-chain-fatty-acid-CoA ligase OS=Streptomyces coelicolor (strain ATCC BAA-471 / A3(2) / M145) OX=100226 GN=SCO6968 PE=4 SV=1	7036.6	6752.93	6602	7571.77	6766.94	7944.01	9879.26	8594.44	8553.71	7326.96	6766.94	7241.99
Q9KYP0	SCO4493		AsnC-family transcriptional regulator	1.05831	12025.6	12726.8	13	9	90.8298	0.164773	0.106254	1.05831	0.258637	P332	M145	17919.1	AsnC-family transcriptional regulator OS=Streptomyces coelicolor (strain ATCC BAA-471 / A3(2) / M145) OX=100226 GN=SCO4493 PE=4 SV=1	12680.3	11520.2	11876.4	13118.5	12317.5	12744.4	17802.9	14661.7	15387.3	12694.3	12317.5	11618.2
Q9F2N1	SCO3119		histidine kinase (EC 2.7.13.3)	0.473531	1709.78	809.633	11	3	66.2863	0.165599	0.10658	2.11179	0.257611	M145	P332	46170.2	SCO3119 protein ( SCE41.28cprotein ) OS=Streptomyces coelicolor (strain ATCC BAA-471 / A3(2) / M145) OX=100226 GN=SCO3119 PE=4 SV=1	1429.19	2880.13	820.01	765.204	844.432	819.263	2006.56	3665.53	1062.42	740.464	844.432	746.864
Q8CJS2	SCO5116	bldKE	Peptide transport system ATP-binding subunit	0.926017	6176.52	5719.56	18	10	175.867	0.165567	0.10658	1.07989	0.257651	M145	P332	41788.5	Peptide transport system ATP-binding subunit OS=Streptomyces coelicolor (strain ATCC BAA-471 / A3(2) / M145) OX=100226 GN=bldKE PE=4 SV=1	6678.4	5996.6	5854.54	5891.07	5523.71	5743.89	9376.35	7631.87	7585.28	5700.61	5523.71	5236.29
Q9X8T2	SCO3896		RNA nucleotidyltransferase	0.676377	2553.26	1726.96	26	6	139.176	0.165789	0.106599	1.47846	0.257377	M145	P332	54269.6	RNA nucleotidyltransferase OS=Streptomyces coelicolor (strain ATCC BAA-471 / A3(2) / M145) OX=100226 GN=SCO3896 PE=4 SV=1	2065.04	1926.02	3668.71	1791.36	1659.34	1730.19	2899.28	2451.24	4753.27	1733.45	1659.34	1577.29
Q9S2Q0	SCO2186		DUF4240 domain-containing protein	1.22273	1549.79	1894.97	5	3	30.0255	0.166193	0.106755	1.22273	0.256879	P332	M145	26180.1	DUF4240 domain-containing protein OS=Streptomyces coelicolor (strain ATCC BAA-471 / A3(2) / M145) OX=100226 GN=SCO2186 PE=4 SV=1	1275.98	1732.37	1641.01	2043.16	1620.4	2021.35	1791.45	2204.79	2126.14	1977.1	1620.4	1842.72
O86527	SCO5546		Fumarylacetoacetate hydrolase family protein	0.687396	1056.52	726.245	3	3	17.3656	0.166639	0.106848	1.45477	0.256331	M145	P332	28189.2	Fumarylacetoacetate hydrolase family protein OS=Streptomyces coelicolor (strain ATCC BAA-471 / A3(2) / M145) OX=100226 GN=SCO5546 PE=4 SV=1	823.84	1505.17	840.539	723.512	729.464	725.759	1156.66	1915.63	1089.02	700.12	729.464	661.623
Q9ADA6	SCO1661		Glycerol-3-phosphate dehydrogenase	1.18495	4354.32	5159.64	29	12	178.812	0.166659	0.106848	1.18495	0.256306	P332	M145	57512.4	Glycerol-3-phosphate dehydrogenase OS=Streptomyces coelicolor (strain ATCC BAA-471 / A3(2) / M145) OX=100226 GN=SCO1661 PE=3 SV=1	4549.18	4337.25	4176.53	5091.29	4368.44	6019.2	6386.97	5520.01	5411.21	4926.68	4368.44	5487.27
Q9RJ50	SCO1818	tyrS	Tyrosine--tRNA ligase (EC 6.1.1.1) (Tyrosyl-tRNA synthetase) (TyrRS)	1.08187	8016.18	8672.48	14	5	101.994	0.167551	0.107316	1.08187	0.255217	P332	M145	46324.5	Tyrosine--tRNA ligase OS=Streptomyces coelicolor (strain ATCC BAA-471 / A3(2) / M145) OX=100226 GN=tyrS PE=3 SV=1	8150.71	8142.39	7755.44	8707.86	8016.18	9293.41	11443.4	10362.8	10048.1	8426.32	8016.18	8472.14
Q9WX22	SCO3312		SRPBCC family protein	1.27428	732.299	933.158	3	1	18.54	0.168468	0.107592	1.27428	0.254107	P332	M145	14592.3	SRPBCC family protein OS=Streptomyces coelicolor (strain ATCC BAA-471 / A3(2) / M145) OX=100226 GN=SCO3312 PE=4 SV=1	692.209	795.54	709.149	830.493	785.54	1183.44	971.849	1012.48	918.789	803.643	785.54	1078.86
Q9FCD7	SCO1230	tap	Tripeptidyl aminopeptidase (Tap) (EC 3.4.14.-)	1.1117	7834.8	8709.97	21	10	154.761	0.168424	0.107592	1.1117	0.25416	P332	M145	58535.7	Tripeptidyl aminopeptidase OS=Streptomyces coelicolor (strain ATCC BAA-471 / A3(2) / M145) OX=100226 GN=tap PE=3 SV=1	8351.01	7181.3	7972.09	8297.78	8330.26	9501.87	11724.7	9139.63	10328.8	8029.5	8330.26	8662.18
Q9KXM9	SCO4328		Lipoprotein	1.14234	2721.09	3108.4	9	6	66.212	0.168407	0.107592	1.14234	0.25418	P332	M145	16478.4	Lipoprotein OS=Streptomyces coelicolor (strain ATCC BAA-471 / A3(2) / M145) OX=100226 GN=SCO4328 PE=4 SV=1	2940.4	2473.45	2749.43	3232.93	2749.2	3343.07	4128.26	3147.95	3562.22	3128.41	2749.2	3047.64
Q9AK42	SCO4884		Lipoprotein	1.25929	8276.32	10422.3	18	10	144.596	0.168692	0.107632	1.25929	0.253837	P332	M145	35708	Lipoprotein OS=Streptomyces coelicolor (strain ATCC BAA-471 / A3(2) / M145) OX=100226 GN=SCO4884 PE=3 SV=1	8596.17	7890.07	8342.73	8122.01	10630.5	12514.5	12068.9	10041.7	10809	7859.42	10630.5	11408.5
Q9RDC0	SCO2831		Probable amino acid ABC transporter protein, ATP-binding component	1.22144	5216.31	6371.43	17	8	127.52	0.168949	0.107692	1.22144	0.253528	P332	M145	28788.3	Probable amino acid ABC transporter protein_ ATP-binding component OS=Streptomyces coelicolor (strain ATCC BAA-471 / A3(2) / M145) OX=100226 GN=SCO2831 PE=4 SV=1	5387.16	5154.01	5107.76	5040.9	7046.9	7026.49	7563.47	6559.5	6617.74	4877.92	7046.9	6405.55
Q9ZBT3	SCO6155		Pyruvate dehydrogenase	0.784843	850.405	667.434	9	2	44.9265	0.16966	0.108042	1.27414	0.252675	M145	P332	62503.9	Pyruvate dehydrogenase OS=Streptomyces coelicolor (strain ATCC BAA-471 / A3(2) / M145) OX=100226 GN=SCO6155 PE=3 SV=1	1062.93	732.642	755.64	594.471	648.34	759.492	1492.34	932.432	979.025	575.252	648.34	692.375
Q9X8R9	SCO3652		Membrane protein	0.641133	5550.66	3558.71	11	6	74.5058	0.170624	0.108552	1.55974	0.251529	M145	P332	31699.8	Membrane protein OS=Streptomyces coelicolor (strain ATCC BAA-471 / A3(2) / M145) OX=100226 GN=SCO3652 PE=4 SV=1	5481.55	5180.44	5989.98	1781.28	5314.44	3580.41	7696	6593.14	7760.76	1723.69	5314.44	3264.01
Q9L200	SCO2635		Aminopeptidase N (EC 3.4.11.2)	1.10156	16290.4	17945	63	40	533.027	0.170849	0.108591	1.10156	0.251263	P332	M145	92178.4	Aminopeptidase N OS=Streptomyces coelicolor (strain ATCC BAA-471 / A3(2) / M145) OX=100226 GN=SCO2635 PE=3 SV=1	17363.7	15973.5	15534.2	17408.6	16813.5	19612.7	24378.3	20329.4	20126.4	16845.8	16813.5	17879.5
Q9KXV1	SCO4290		Possible trehalose-phosphate synthase	1.19347	8743.91	10435.6	21	10	125.448	0.171188	0.108703	1.19347	0.250862	P332	M145	50280.8	Possible trehalose-phosphate synthase OS=Streptomyces coelicolor (strain ATCC BAA-471 / A3(2) / M145) OX=100226 GN=SCO4290 PE=3 SV=1	9657.49	8177.03	8397.21	9635.23	9315.39	12356.1	13558.9	10406.9	10879.6	9323.71	9315.39	11264.1
Q9EX42	SCO0996		Lipoprotein	1.1844	5617.17	6652.99	17	6	111.74	0.171413	0.108741	1.1844	0.250598	P332	M145	37328.5	Lipoprotein OS=Streptomyces coelicolor (strain ATCC BAA-471 / A3(2) / M145) OX=100226 GN=SCO0996 PE=4 SV=1	5527.2	6139.19	5185.12	6208.15	5931.83	7819	7760.08	7813.33	6717.96	6007.43	5931.83	7128.02
[truncated: 947 more rows]

## Sheet: Table S8  ΔatrA changed
Table S8. Proteomic comparison I - ΔatrA vs M145 strain at 50 h timepoint – final list of proteins with statistical significance q value ≤ 0.05 and normalized mean abundance ratios of at least 1.5 between the strains
[truncated: 209 more rows]

## Sheet: Table S9  atrA_OE quantified
Table S9. Proteomic comparison II – ΔscbA-atrA_OE vs ΔscbAΦ strain at 27 h timepoint – all quantified proteins with at least 1 unique peptide
[truncated: 1,479 more rows]

[truncated: 1 more sheets: Table S10 atrA_OE changed]
